# Supplementary material for: CRISPR screening by AAV episome-sequencing (CrAAVe-seq): a scalable cell-type-specific in vivo platform uncovers neuronal essential genes
Source: Nat Neurosci. 2025 Aug 22;28(10):2129–40. doi: 10.1038/s41593-025-02043-9 (PMC12497649; doi:10.1038/s41593-025-02043-9)
Supplement: Supplementary file 3 — Supplementary Tables 1–5. [file 41593_2025_2043_MOESM3_ESM.xlsx]

## Sheet: Titles
Supplementary Table 1. Summary of mice injected with AAV across different studies.
Lists all mice used in the study, time points, biological sex, and virus amounts. For mice used for CRISPR screens, the number of sequencing reads obtained from each sample is included.
Supplementary Table 2. The CRISPR screen results of cohorts.
Provides the results file of the ‘crispr_screen’ pipeline applied to the different cohorts of mice reported in this manuscript for the corresponding figures.
Supplementary Table 3. CRISPR screen results for individual mice.
Provides the knockdown phenotype (log2fc), pvalue, FDR, and Gene Score, obtained from the output of the ‘crispr_screen’ pipeline for all individual mice relative to input the AAV library, with data corresponding to figures as indicated.
Supplementary Table 4. List of primers used for sgRNA amplification, next generation sequencing, and RT-qPCR.
Provides the primer sequences for sgRNA amplification, the custom sequencing primers for Illumina sequencing, and the primers used for RT-qPCR of Hspa5, Rabggta, and Gapdh.
Supplementary Table 5. Values generated from bootstrap analyses for CaMKII-Cre and hi56i-Cre cohorts.
Bootstrap analyses of the CaMKII-Cre and hi56i-Cre cohorts reported in Fig. 6 are included. “Recovery by mouse number” shows the fraction of hits (frac_overlapping) that overlap with the hits of the full cohort when sampling different numbers of mice (subset). "All bootstraps” shows the total number (num_tests) and fraction (frac_tests) of all bootstraps that recover each hit of the full cohort. …

## Sheet: Table 1
Mice used for Fig. 2a-c, and Extended Data Figs. 2 and 3	Age	Sex	pAP215 viral particles	hSyn1-Cre viral particles
pAP215-sgNTC + hSyn1-Cre Mouse 1	3 weeks	Female	100000000000	100000000000
pAP215-sgNTC + hSyn1-Cre Mouse 2	3 weeks	Female	100000000000	100000000000
pAP215-sgNTC + hSyn1-Cre Mouse 3	3 weeks	Male	100000000000	100000000000
pAP215-sgCreb1 + hSyn1-Cre Mouse 1	3 weeks	Female	100000000000	100000000000
pAP215-sgCreb1 + hSyn1-Cre Mouse 2	3 weeks	Female	100000000000	100000000000
pAP215-sgCreb1 + hSyn1-Cre Mouse 3	3 weeks	Male	100000000000	100000000000
pAP215-sgCreb1 only Mouse 1	3 weeks	Female	100000000000	None
pAP215-sgCreb1 only Mouse 2	3 weeks	Female	100000000000	None
pAP215-sgCreb1 only Mouse 3	3 weeks	Male	100000000000	None
Mice used for Fig. 2d-e and Extended Data Fig. 4
NLS-mScarlet/NLS-mNeonGreen/NLS-mTagBFP	Age	Sex
1e10 viral particles	3 weeks	Female
1e9 viral particles	3 weeks	Female
1e8 viral particles	3 weeks	Male
Mice used in Fig. 3b-d, Extended Data Fig. 6 and 7	Age	Sex	pAP215-M1 library viral particles	hSyn1-Cre viral particles	# of sequencing reads
pAP215-M1 library + hSyn1-Cre 1	6 weeks	Male	20000000000	100000000000	20472984
pAP215-M1 library + hSyn1-Cre 2	6 weeks	Female	20000000000	100000000000	22106368
pAP215-M1 library + hSyn1-Cre 3	6 weeks	Female	20000000000	100000000000	20066417
pAP215-M1 library + hSyn1-Cre 4	6 weeks	Female	20000000000	100000000000	21770703
pAP215-M1 library + hSyn1-Cre 5	6 weeks	Female	20000000000	100000000000	10738376
pAP215-M1 library + hSyn1-Cre 6	6 weeks	Female	20000000000	100000000000	16175093
pAP215-M1 library + hSyn1-Cre 7	6 weeks	Male	20000000000	100000000000	10308309
pAP215-M1 library + hSyn1-Cre 8	6 weeks	Male	20000000000	100000000000	13025608
pAP215-M1 library + hSyn1-Cre 9	6 weeks	Male	20000000000	100000000000	14090656
pAP215-M1 library + hSyn1-Cre 10	6 weeks	Female	20000000000	100000000000	13762156
pAP215-M1 library + hSyn1-Cre 11	6 weeks	Male	20000000000	100000000000	15256116
pAP215-M1 library + hSyn1-Cre 12	6 weeks	Male	20000000000	100000000000	10061962
pAP215-M1 library + hSyn1-Cre 13	6 weeks	Female	20000000000	100000000000	10248565
Mice used in Fig. 3b-d, Extended Data Fig. 6 and 7	Age	Sex	pAP215-M3 library viral particles	hSyn1-Cre viral particles	# of sequencing reads
pAP215-M3 library +hSyn1-Cre 1	6 weeks	Male	50000000000	10000000000	18515186
pAP215-M3 library +hSyn1-Cre 2	6 weeks	Male	50000000000	10000000000	7759907
pAP215-M3 library +hSyn1-Cre 3	6 weeks	Female	50000000000	10000000000	13305976
pAP215-M3 library +hSyn1-Cre 4	6 weeks	Female	50000000000	10000000000	14131012
pAP215-M3 library +hSyn1-Cre 5	6 weeks	Male	50000000000	10000000000	11029771
pAP215-M3 library +hSyn1-Cre 6	6 weeks	Male	50000000000	10000000000	19084495
pAP215-M3 library +hSyn1-Cre 7	6 weeks	Male	50000000000	10000000000	17077729
pAP215-M3 library +hSyn1-Cre 8	6 weeks	Male	50000000000	10000000000	15915455
pAP215-M3 library +hSyn1-Cre 9	6 weeks	Female	50000000000	10000000000	20438645
pAP215-M3 library +hSyn1-Cre 10	6 weeks	Female	50000000000	10000000000	14920332
pAP215-M3 library +hSyn1-Cre 11	6 weeks	Female	50000000000	10000000000	19487020
pAP215-M3 library +hSyn1-Cre 12	6 weeks	Female	50000000000	10000000000	8140603
pAP215-M3 library +hSyn1-Cre 13	6 weeks	Male	50000000000	10000000000	26281711
pAP215-M3 library +hSyn1-Cre 14	6 weeks	Male	50000000000	10000000000	20131746
pAP215-M3 library +hSyn1-Cre 15	6 weeks	Male	50000000000	10000000000	15227415
pAP215-M3 library +hSyn1-Cre 16	6 weeks	Male	50000000000	10000000000	14895732
pAP215-M3 library +hSyn1-Cre 17	6 weeks	Male	50000000000	10000000000	26330254
pAP215-M3 library +hSyn1-Cre 18	6 weeks	Male	50000000000	10000000000	22934562
pAP215-M3 library +hSyn1-Cre 19	6 weeks	Male	50000000000	10000000000	21855038
Mouse shown in Fig. 4a			pAP215-sgCreb1 viral particles	CaMKII-Cre viral particles	FLEX-GFP viral particles
pAP215-sgCreb1 + CaMKII-Cre + FLEX-GFP	4 weeks	Female	5000000000	100000000000	10000000000
Mice used in Fig. 4b, Fig. 6, and Extended Data Fig. 8	Age	Sex	pAP215-M1 library viral particles	CaMKII-Cre viral particles	# of sequencing reads
pAP215-M1 library + CaMKII-Cre 1	6 weeks	Female	20000000000	100000000000	14131526
pAP215-M1 library + CaMKII-Cre 2	6 weeks	Female	20000000000	100000000000	15768278
pAP215-M1 library + CaMKII-Cre 3	6 weeks	Female	20000000000	100000000000	11184630
pAP215-M1 library + CaMKII-Cre 4	6 weeks	Male	20000000000	100000000000	16850786
pAP215-M1 library + CaMKII-Cre 5	6 weeks	Male	20000000000	100000000000	15403283
pAP215-M1 library + CaMKII-Cre 6	6 weeks	Male	20000000000	100000000000	13107458
pAP215-M1 library + CaMKII-Cre 7	6 weeks	Male	20000000000	100000000000	15407305
pAP215-M1 library + CaMKII-Cre 8	6 weeks	Male	20000000000	100000000000	12460486
pAP215-M1 library + CaMKII-Cre 9	6 weeks	Male	20000000000	100000000000	12969392
pAP215-M1 library + CaMKII-Cre 10	6 weeks	Male	20000000000	100000000000	7783048
pAP215-M1 library + CaMKII-Cre 11	6 weeks	Female	20000000000	100000000000	9268297
pAP215-M1 library + CaMKII-Cre 12	6 weeks	Female	20000000000	100000000000	7946291
Mouse shown in Fig. 5a			pAP215-sgCreb1 viral particles	CaMKII-Cre viral particles	FLEX-GFP viral particles
pAP215-sgCreb1 + CaMKII-Cre + FLEX-GFP	4 weeks	Female	5000000000	140000000000	10000000000
Mice used in Fig. 5b, Fig. 6, and Extended Data Fig. 8	Age	Sex	pAP215-M1 library viral particles	hI56i-Cre viral particles	# of sequencing reads
pAP215-M1 library + hI56i-Cre 1	6 weeks	Female	20000000000	100000000000	13509393
pAP215-M1 library + hI56i-Cre 2	6 weeks	Female	20000000000	100000000000	11181368
pAP215-M1 library + hI56i-Cre 3	6 weeks	Male	20000000000	100000000000	12849235
pAP215-M1 library + hI56i-Cre 4	6 weeks	Male	20000000000	100000000000	10370578
pAP215-M1 library + hI56i-Cre 5	6 weeks	Male	20000000000	100000000000	12555902
pAP215-M1 library + hI56i-Cre 6	6 weeks	Female	20000000000	100000000000	2893726
pAP215-M1 library + hI56i-Cre 7	6 weeks	Female	20000000000	100000000000	10636530
pAP215-M1 library + hI56i-Cre 8	6 weeks	Female	20000000000	100000000000	9500151
pAP215-M1 library + hI56i-Cre 9	6 weeks	Male	20000000000	100000000000	11389339
pAP215-M1 library + hI56i-Cre 10	6 weeks	Female	20000000000	100000000000	8473013
pAP215-M1 library + hI56i-Cre 11	6 weeks	Female	20000000000	100000000000	3157108
Mice used in Fig. 5c	Age	Sex	pAP215-M1 library viral particles	hSyn1-Cre viral particles	# of sequencing reads (total sgRNA)	# of sequencing reads (inverted-handle sgRNA)
pAP215-M1 library + hSyn1-Cre 30	6 weeks	Female	20000000000	100000000000	16207613	14893182
pAP215-M1 library + hSyn1-Cre 31	6 weeks	Female	20000000000	100000000000	13813998	12558394
pAP215-M1 library + hSyn1-Cre 32	6 weeks	Female	20000000000	100000000000	11640316	14296724
pAP215-M1 library + hSyn1-Cre 33	6 weeks	Male	20000000000	100000000000	9797256	13498593
pAP215-M1 library + hSyn1-Cre 34	6 weeks	Female	20000000000	100000000000	9693226	14095616
pAP215-M1 library + hSyn1-Cre 35	6 weeks	Female	20000000000	100000000000	11087128	14792033
pAP215-M1 library + hSyn1-Cre 36	6 weeks	Female	20000000000	100000000000	56415597	11688773
Mice used in Fig. 5c			pAP215-M1 library viral particles	hI56i-Cre viral particles	# of sequencing reads (total sgRNA)	# of sequencing reads (inverted-handle sgRNA)
pAP215-M1 library + hI56i-Cre 12	6 weeks	Female	20000000000	300000000000	11411775	14213795
pAP215-M1 library + hI56i-Cre 13	6 weeks	Female	20000000000	300000000000	3221292	10297570
pAP215-M1 library + hI56i-Cre 14	6 weeks	Male	20000000000	300000000000	6645579	7090291
pAP215-M1 library + hI56i-Cre 15	6 weeks	Male	20000000000	300000000000	7387209	15004344
pAP215-M1 library + hI56i-Cre 16	6 weeks	Male	20000000000	300000000000	1748865	10002080
pAP215-M1 library + hI56i-Cre 17	6 weeks	Male	20000000000	300000000000	1535597	6132692
pAP215-M1 library + hI56i-Cre 18	6 weeks	Female	20000000000	300000000000	1394587	16444857
Mice used in Fig. 8			pAP215-M1 library viral particles	hSyn1-Cre	# of sequencing reads
pAP215-chaperone library + hSyn1-Cre 1	6 weeks	Female	100000000	10000000000	20696936
pAP215-chaperone library + hSyn1-Cre 2	6 weeks	Female	100000000	10000000000	11889761
pAP215-chaperone library + hSyn1-Cre 3	6 weeks	Male	100000000	10000000000	3035498
pAP215-chaperone library + hSyn1-Cre 4	6 weeks	Male	100000000	10000000000	2163263
Mice used in Extended Data Fig. 7 heatmap		Sex	pAP215-M1 library viral particles	hSyn1-Cre	# of sequencing reads
pAP215-M1 library 1	4 weeks	Female	2000000000	10000000000	23401051
pAP215-M1 library 2	4 weeks	Female	2000000000	10000000000	20426456
pAP215-M1 library 3	4 weeks	Male	2000000000	10000000000	17212722
pAP215-M1 library 4	4 weeks	Male	2000000000	10000000000	27000066
pAP215-M1 + hSyn1-Cre 21	4 weeks	Female	2000000000	10000000000	17423084
pAP215-M1 + hSyn1-Cre 22	4 weeks	Female	2000000000	10000000000	12085106
pAP215-M1 + hSyn1-Cre 23	4 weeks	Female	2000000000	10000000000	11510344
pAP215-M1 + hSyn1-Cre 24	4 weeks	Female	2000000000	10000000000	8184572
pAP215-M1 + hSyn1-Cre 25	4 weeks	Male	2000000000	10000000000	11439553
pAP215-M1 + hSyn1-Cre 26	4 weeks	Male	2000000000	10000000000	12929080
pAP215-M1 + hSyn1-Cre 27	4 weeks	Male	2000000000	10000000000	12886916
pAP215-M1 + hSyn1-Cre 28	4 weeks	Male	2000000000	10000000000	29401213
pAP215-M1 + hSyn1-Cre 29	4 weeks	Male	2000000000	10000000000	10168771
pAP215-M1 + hSyn1-Cre 30	4 weeks	Female	2000000000	10000000000	8615262
Mice used in Extended Data Fig. 7	Age	Sex	pAP215-M1 library viral particles	hSyn1-Cre viral particles	# of sequencing reads
pAP215-M1 library + hSyn1-Cre 37	6 weeks	Male	7000000000	100000000000	11184404
pAP215-M1 library + hSyn1-Cre 38	6 weeks	Female	7000000000	100000000000	10757031
pAP215-M1 library + hSyn1-Cre 39	6 weeks	Male	700000000	100000000000	4920133
pAP215-M1 library + hSyn1-Cre 40	6 weeks	Male	700000000	100000000000	2194529
pAP215-M1 library + hSyn1-Cre 41	6 weeks	Male	700000000	100000000000	1333969
pAP215-M1 library + hSyn1-Cre 42	6 weeks	Female	700000000	100000000000	3710713

## Sheet: Table 2
Fig 3: M1 + M3 hSyn1
gene	fold-change	log2fc (knockdown phenotype)	score_low	pvalue_low	fdr_low	score_high	pvalue_high	fdr_high	pvalue	fdr	Gene Score
Chmp2a	0.519846	-0.943845	0	6.31323e-54	6.31323e-54	0.479327	1	1	6.31323e-54	6.31323e-54	-50.2123
Copz1	0.631026	-0.664229	0	1.9813e-34	1.9813e-34	0.479327	1	1	1.9813e-34	1.9813e-34	-22.3865
Rnasek	0.649348	-0.622936	0	1.69602e-36	1.69602e-36	0.479327	1	1	1.69602e-36	1.69602e-36	-22.2828
Ubap1	0.570291	-0.810231	0	5.02154e-27	5.02154e-27	0.479327	1	1	5.02154e-27	5.02154e-27	-21.3084
Sars	0.500384	-0.998892	0	1.03607e-21	1.03607e-21	0.477291	1	1	1.03607e-21	1.03607e-21	-20.9614
Stx5a	0.60212	-0.731878	0	1.42895e-27	1.42895e-27	0.479327	1	1	1.42895e-27	1.42895e-27	-19.6472
Chmp4b	0.639864	-0.644162	0	9.91982e-27	9.91982e-27	0.479327	1	1	9.91982e-27	9.91982e-27	-16.7505
Psmc4	0.643221	-0.636613	0	1.08227e-22	1.08227e-22	0.479327	1	1	1.08227e-22	1.08227e-22	-13.9836
Atp6v1h	0.631296	-0.663611	0	1.3276e-21	1.3276e-21	0.479327	1	1	1.3276e-21	1.3276e-21	-13.8542
Msto1	0.598198	-0.741304	0	5.27078e-19	5.27078e-19	0.479327	1	1	5.27078e-19	5.27078e-19	-13.5497
Cse1l	0.631111	-0.664035	0	1.43693e-19	1.43693e-19	0.479327	1	1	1.43693e-19	1.43693e-19	-12.5121
Jtb	0.608067	-0.717697	0	2.37645e-16	2.37645e-16	0.479327	1	1	2.37645e-16	2.37645e-16	-11.2133
Ufd1l	0.74349	-0.427615	0	1.30414e-25	1.30414e-25	0.505511	0.715234	0.715234	1.30414e-25	1.30414e-25	-10.6411
Ddx39b	0.555134	-0.849091	0	1.21272e-12	1.21272e-12	0.477291	1	1	1.21272e-12	1.21272e-12	-10.118
Hars	0.575574	-0.796926	0	1.45289e-12	1.45289e-12	0.476749	1	1	1.45289e-12	1.45289e-12	-9.43383
Uri1	0.634615	-0.656046	0	4.47122e-15	4.47122e-15	0.479327	1	1	4.47122e-15	4.47122e-15	-9.41398
Pfdn2	0.700464	-0.513617	0	8.82489e-19	8.82489e-19	0.479327	1	1	8.82489e-19	8.82489e-19	-9.27298
Scfd1	0.699243	-0.516135	0	5.22916e-18	5.22916e-18	0.500488	0.977145	0.977145	5.22916e-18	5.22916e-18	-8.91962
Copa	0.731611	-0.450852	0	7.05141e-20	7.05141e-20	0.505511	0.682182	0.682182	7.05141e-20	7.05141e-20	-8.63459
Rabggta	0.57438	-0.799923	0	6.13564e-11	6.13564e-11	0.477291	1	1	6.13564e-11	6.13564e-11	-8.16893
Copb1	0.714871	-0.484244	0	2.48515e-16	2.48515e-16	0.479327	1	1	2.48515e-16	2.48515e-16	-7.55646
Copb2	0.64136	-0.640793	0	3.31339e-12	3.31339e-12	0.479327	1	1	3.31339e-12	3.31339e-12	-7.35613
Eif2b4	0.733667	-0.446803	0	1.13801e-16	1.13801e-16	0.479327	1	1	1.13801e-16	1.13801e-16	-7.12376
Slc18a1_P1	0.653897	-0.612866	0	3.1503e-12	3.1503e-12	0.487942	0.997023	0.997023	3.1503e-12	3.1503e-12	-7.04897
Sf3a1	0.725319	-0.463312	0	8.14997e-16	8.14997e-16	0.479327	1	1	8.14997e-16	8.14997e-16	-6.99085
Trappc1	0.62553	-0.676848	0	1.06731e-10	1.06731e-10	0.478193	1	1	1.06731e-10	1.06731e-10	-6.74933
Atp6v1c1	0.610193	-0.712663	0	7.07783e-10	7.07783e-10	0.478193	1	1	7.07783e-10	7.07783e-10	-6.52094
Trappc3	0.633594	-0.65837	0	8.35302e-10	8.35302e-10	0.478193	1	1	8.35302e-10	8.35302e-10	-5.97679
Chmp6_P1	0.694024	-0.526943	0	1.29413e-11	1.29413e-11	0.479327	1	1	1.29413e-11	1.29413e-11	-5.73737
Snrnp200	0.752454	-0.410324	0	2.63108e-14	2.63108e-14	0.479327	1	1	2.63108e-14	2.63108e-14	-5.57215
Vps25_P1	0.731365	-0.451337	0	1.30701e-12	1.30701e-12	0.479327	1	1	1.30701e-12	1.30701e-12	-5.36356
Taf1	0.656921	-0.606208	0	5.86659e-09	5.86659e-09	0.502886	0.965916	0.965916	5.86659e-09	5.86659e-09	-4.99007
Hspa5	0.621405	-0.686395	0	7.30777e-08	7.30777e-08	0.477046	1	1	7.30777e-08	7.30777e-08	-4.89826
Eif2b5	0.750714	-0.413665	0	3.45728e-12	3.45728e-12	0.479327	1	1	3.45728e-12	3.45728e-12	-4.74113
Wars	0.732915	-0.448283	0	1.47694e-10	1.47694e-10	0.502886	0.726268	0.726268	1.47694e-10	1.47694e-10	-4.40691
Dhdds	0.777886	-0.362369	0	8.38506e-13	8.38506e-13	0.505511	0.922485	0.922485	8.38506e-13	8.38506e-13	-4.37614
Ubl5	0.68974	-0.535875	0	8.19418e-09	8.19418e-09	0.479327	1	1	8.19418e-09	8.19418e-09	-4.33335
Atp6v0b	0.753512	-0.408298	0	5.63476e-10	5.63476e-10	0.479327	1	1	5.63476e-10	5.63476e-10	-3.7764
Psmd6	0.703835	-0.506692	0	1.55741e-07	1.55741e-07	0.505511	0.859998	0.859998	1.55741e-07	1.55741e-07	-3.44935
Cherp	0.753788	-0.407769	0	3.67079e-09	3.67079e-09	0.479327	1	1	3.67079e-09	3.67079e-09	-3.43963
Prpf31	0.802048	-0.318239	0	1.80795e-11	1.80795e-11	0.479327	1	1	1.80795e-11	1.80795e-11	-3.41878
Vps36	0.774267	-0.369097	0	1.35705e-09	1.35705e-09	0.479327	1	1	1.35705e-09	1.35705e-09	-3.27293
Atp6v0e2	0.740255	-0.433906	0	3.61117e-08	3.61117e-08	0.479327	1	1	3.61117e-08	3.61117e-08	-3.22928
Ncstn	0.728033	-0.457924	0	1.33335e-07	1.33335e-07	0.479327	1	1	1.33335e-07	1.33335e-07	-3.14825
Rngtt	0.668431	-0.58115	0	3.91015e-06	3.91015e-06	0.477291	1	1	3.91015e-06	3.91015e-06	-3.14275
Atp6v1b2	0.772153	-0.373041	0	7.96608e-09	7.96608e-09	0.502886	0.69359	0.69359	7.96608e-09	7.96608e-09	-3.02117
Hmgcr	0.631915	-0.662198	0	3.16139e-05	3.16139e-05	0.476763	1	1	3.16139e-05	3.16139e-05	-2.97997
Arfrp1	0.74692	-0.420974	0	1.35627e-07	1.35627e-07	0.479327	1	1	1.35627e-07	1.35627e-07	-2.89111
Usp8	0.717725	-0.478497	0	1.51187e-06	1.51187e-06	0.479327	1	1	1.51187e-06	1.51187e-06	-2.78508
Ctdp1	0.703148	-0.508101	0	7.62406e-06	7.62406e-06	0.476749	1	1	7.62406e-06	7.62406e-06	-2.60036
Cct3	0.75617	-0.403218	0	4.23097e-07	4.23097e-07	0.495488	0.989684	0.989684	4.23097e-07	4.23097e-07	-2.56993
Caml	0.734161	-0.445832	0	2.76654e-06	2.76654e-06	0.477291	1	1	2.76654e-06	2.76654e-06	-2.47796
Wdr25	0.811944	-0.300547	0	6.81703e-09	6.81703e-09	0.505511	0.791363	0.791363	6.81703e-09	6.81703e-09	-2.45439
Ppp2r1a	0.685409	-0.544963	0	8.50154e-05	8.50154e-05	0.476749	1	1	8.50154e-05	8.50154e-05	-2.21827
Nsf	0.690825	-0.533608	0	7.72602e-05	7.72602e-05	0.47553	1	1	7.72602e-05	7.72602e-05	-2.19422
Snx17	0.806784	-0.309745	0	1.41249e-07	1.41249e-07	0.479327	1	1	1.41249e-07	1.41249e-07	-2.12176
Atp6v1f	0.813874	-0.297123	0	9.22788e-08	9.22788e-08	0.505511	0.921426	0.921426	9.22788e-08	9.22788e-08	-2.09023
Use1	0.796324	-0.328572	0	1.35579e-06	1.35579e-06	0.479327	1	1	1.35579e-06	1.35579e-06	-1.928
Usp39_P1	0.795376	-0.330292	0	1.8546e-06	1.8546e-06	0.505511	0.800153	0.800153	1.8546e-06	1.8546e-06	-1.89315
Pdrg1	0.788074	-0.343597	0	3.24807e-06	3.24807e-06	0.479327	1	1	3.24807e-06	3.24807e-06	-1.88579
Mat2a	0.708888	-0.49637	0	0.000206176	0.000206176	0.502886	0.436852	0.502886	0.000206176	0.000206176	-1.8295
Gars	0.703234	-0.507922	0	0.000365952	0.000365952	0.495195	0.991907	0.991907	0.000365952	0.000365952	-1.74551
Ndufa2	0.747936	-0.419014	0	0.000151309	0.000151309	0.502886	0.860528	0.860528	0.000151309	0.000151309	-1.60069
Crcp	0.839474	-0.252443	0	5.80373e-07	5.80373e-07	0.505511	0.83158	0.83158	5.80373e-07	5.80373e-07	-1.57431
Chmp5	0.717331	-0.479289	0	0.000847911	0.000847911	0.479327	1	1	0.000847911	0.000847911	-1.47221
Trappc5	0.752099	-0.411006	0	0.000375087	0.000375087	0.502886	0.867107	0.867107	0.000375087	0.000375087	-1.40805
Trappc4	0.710203	-0.493696	0	0.00169985	0.00169985	0.478193	1	1	0.00169985	0.00169985	-1.36734
Stx18	0.817866	-0.290063	0	3.85779e-05	3.85779e-05	0.503573	0.949137	0.949137	3.85779e-05	3.85779e-05	-1.28024
Nus1	0.842709	-0.246893	0	1.05874e-05	1.05874e-05	0.505511	0.927045	0.927045	1.05874e-05	1.05874e-05	-1.22835
Cct7	0.807649	-0.3082	0	0.00010659	0.00010659	0.479327	0.992099	0.992099	0.00010659	0.00010659	-1.22426
Atp6v0e	0.832197	-0.265004	0	4.58529e-05	4.58529e-05	0.505511	0.739046	0.739046	4.58529e-05	4.58529e-05	-1.14975
Dhx8	0.850378	-0.233823	0	2.41371e-05	2.41371e-05	0.505511	0.395218	0.505511	2.41371e-05	2.41371e-05	-1.07963
Sbno1	0.804585	-0.313683	0	0.000493055	0.000493055	0.505511	0.796648	0.796648	0.000493055	0.000493055	-1.03738
Fbxl12	0.799099	-0.323554	0	0.00089914	0.00089914	0.479327	1	1	0.00089914	0.00089914	-0.9856
Prpf3	0.860859	-0.216151	0	2.98907e-05	2.98907e-05	0.479327	0.994332	0.994332	2.98907e-05	2.98907e-05	-0.977967
H2-Ke2	0.883941	-0.177978	0	3.87414e-06	3.87414e-06	0.505511	0.76782	0.76782	3.87414e-06	3.87414e-06	-0.963185
Eef2_P1	0.799714	-0.322443	0	0.00108745	0.00108745	0.502886	0.839422	0.839422	0.00108745	0.00108745	-0.955589
amalgam_3_1	0.845063	-0.242869	0.0188679	0.000119784	0.0188679	0.479327	1	1	0.000119784	0.0188679	-0.952435
Cct4	0.846624	-0.240206	0.0188679	0.000117893	0.0188679	0.479327	1	1	0.000117893	0.0188679	-0.943652
Htt	0.863105	-0.212393	0.0188679	5.43174e-05	0.0188679	0.505511	0.748081	0.748081	5.43174e-05	0.0188679	-0.905867
Pla2g2c	0.851504	-0.231915	0.0188679	0.000142279	0.0188679	0.497398	0.955681	0.955681	0.000142279	0.0188679	-0.892146
Snx20	0.900381	-0.151392	0.0188679	1.54554e-06	0.0188679	0.505511	0.462465	0.505511	1.54554e-06	0.0188679	-0.879729
Cct5	0.870129	-0.200699	0.0188679	5.51112e-05	0.0188679	0.479327	1	1	5.51112e-05	0.0188679	-0.854729
Psmc6	0.833929	-0.262003	0.0188679	0.00055098	0.0188679	0.501992	0.947376	0.947376	0.00055098	0.0188679	-0.853833
Bag1	0.793017	-0.334577	0	0.00283744	0.00283744	0.474867	1	1	0.00283744	0.00283744	-0.852191
Adam20	0.867467	-0.205119	0.0188679	8.5194e-05	0.0188679	0.479327	1	1	8.5194e-05	0.0188679	-0.83475
Atp6v1a	0.765454	-0.385613	0	0.00720088	0.00720088	0.478193	1	1	0.00720088	0.00720088	-0.826219
Rps25	0.871048	-0.199176	0.0188679	7.39755e-05	0.0188679	0.486651	0.982278	0.982278	7.39755e-05	0.0188679	-0.822777
Ttc1	0.911999	-0.132896	0.0188679	1.37803e-06	0.0188679	0.505511	0.518949	0.518949	1.37803e-06	0.0188679	-0.778869
Psph	0.808838	-0.306077	0	0.00324059	0.00324059	0.481285	0.99669	0.99669	0.00324059	0.00324059	-0.76194
Cblb	0.93109	-0.103007	0.0188679	1.57963e-07	0.0188679	0.505511	0.242844	0.505511	1.57963e-07	0.0188679	-0.700599
Gmppb	0.827178	-0.27373	0.0188679	0.00295039	0.0188679	0.479327	1	1	0.00295039	0.0188679	-0.69257
H2afz	0.874555	-0.19338	0.0188679	0.000351691	0.0188679	0.505511	0.743882	0.743882	0.000351691	0.0188679	-0.667902
Arl2	0.889694	-0.168619	0.0188679	0.000114702	0.0188679	0.505511	0.783257	0.783257	0.000114702	0.0188679	-0.664431
amalgam_5_2337	0.887844	-0.171623	0.0298507	0.000162047	0.0298507	0.505511	0.812944	0.812944	0.000162047	0.0298507	-0.650511
Asb17	0.834916	-0.260297	0.0298507	0.00317657	0.0298507	0.479327	1	1	0.00317657	0.0298507	-0.650233
Pik3r4	0.799719	-0.322435	0	0.0102732	0.0102732	0.476749	1	1	0.0102732	0.0102732	-0.641096
Copg1	0.842758	-0.24681	0.0298507	0.00272638	0.0298507	0.479327	1	1	0.00272638	0.0298507	-0.632922
Sacm1l	0.821301	-0.284017	0	0.00771316	0.00771316	0.502505	0.964168	0.964168	0.00771316	0.00771316	-0.600061
Padi4_P2	0.835692	-0.258957	0	0.0048521	0.0048521	0.501285	0.971935	0.971935	0.0048521	0.0048521	-0.599244
C2	0.881055	-0.182697	0.0298507	0.00062321	0.0298507	0.505511	0.824129	0.824129	0.00062321	0.0298507	-0.58561
Fam19a1	0.884366	-0.177285	0.0298507	0.000671292	0.0298507	0.479327	1	1	0.000671292	0.0298507	-0.56254
Nlrp14	0.841338	-0.249242	0.0298507	0.00566644	0.0298507	0.479327	1	1	0.00566644	0.0298507	-0.55997
Cfdp1	0.856604	-0.2233	0.0298507	0.00369762	0.0298507	0.492995	0.971427	0.971427	0.00369762	0.0298507	-0.543083
Ppp3ca	0.728984	-0.456042	0	0.0678147	0.0678147	0.476763	1	1	0.0678147	0.0678147	-0.532965
Igfbp4_P2	0.894217	-0.161304	0.0298507	0.000504469	0.0298507	0.505511	0.802541	0.802541	0.000504469	0.0298507	-0.531845
amalgam_5_1187	0.891112	-0.166322	0.04	0.000811342	0.04	0.486914	0.976568	0.976568	0.000811342	0.04	-0.514066
Cct6b	0.858375	-0.22032	0.04	0.00490858	0.04	0.496735	0.958518	0.958518	0.00490858	0.04	-0.508729
Plk4	0.779282	-0.359782	0	0.0413096	0.0413096	0.492684	0.990324	0.990324	0.0413096	0.0413096	-0.497921
Becn1	0.850132	-0.234242	0.04	0.00814968	0.04	0.479327	1	1	0.00814968	0.04	-0.489298
amalgam_5_1861	0.888852	-0.169985	0.0512821	0.00134246	0.0512821	0.494125	0.958463	0.958463	0.00134246	0.0512821	-0.488213
Ggn	0.862955	-0.212643	0.0512821	0.00508006	0.0512821	0.479327	1	1	0.00508006	0.0512821	-0.487831
Foxred1	0.869172	-0.202286	0.0512821	0.00404574	0.0512821	0.505511	0.556564	0.556564	0.00404574	0.0512821	-0.48407
Gtf2e1	0.884885	-0.176439	0.0512821	0.00225871	0.0512821	0.479327	0.987031	0.987031	0.00225871	0.0512821	-0.466881
amalgam_4_324	0.909278	-0.137206	0.0609756	0.000416038	0.0609756	0.505511	0.66736	0.66736	0.000416038	0.0609756	-0.463877
Dgkq	0.807809	-0.307914	0	0.0311983	0.0311983	0.501883	0.974712	0.974712	0.0311983	0.0311983	-0.463678
Fap	0.896537	-0.157565	0.0609756	0.00116262	0.0609756	0.505511	0.811156	0.811156	0.00116262	0.0609756	-0.462383
Rbbp6	0.858931	-0.219386	0.0609756	0.00945816	0.0609756	0.479327	1	1	0.00945816	0.0609756	-0.44408
amalgam_5_2236	0.88358	-0.178568	0.0705882	0.00329528	0.0705882	0.494965	0.958463	0.958463	0.00329528	0.0705882	-0.443225
Fbxw18	0.880509	-0.18359	0.0705882	0.00385592	0.0705882	0.479327	1	1	0.00385592	0.0705882	-0.443163
Senp2	0.883168	-0.17924	0.0705882	0.00387816	0.0705882	0.505511	0.648154	0.648154	0.00387816	0.0705882	-0.432215
Aars	0.862975	-0.21261	0	0.0095881	0.0095881	0.502886	0.629256	0.629256	0.0095881	0.0095881	-0.429104
Hist1h2bk	0.872208	-0.197256	0.0705882	0.0070141	0.0705882	0.500488	0.941427	0.941427	0.0070141	0.0705882	-0.424895
Lonp1	0.893086	-0.16313	0.0705882	0.00264939	0.0705882	0.495425	0.95297	0.95297	0.00264939	0.0705882	-0.420362
Chga	0.86652	-0.206696	0.0705882	0.0104426	0.0705882	0.479327	1	1	0.0104426	0.0705882	-0.409504
Ykt6	0.84232	-0.247559	0.0705882	0.0222021	0.0705882	0.491884	0.978561	0.978561	0.0222021	0.0705882	-0.409365
Prpf8	0.858864	-0.219498	0.0705882	0.015414	0.0705882	0.479327	1	1	0.015414	0.0705882	-0.397748
amalgam_5_1629	0.911523	-0.133649	0.0752688	0.00123077	0.0752688	0.503821	0.888712	0.888712	0.00123077	0.0752688	-0.388895
Acad11	0.881266	-0.182351	0.0752688	0.00741499	0.0752688	0.479327	1	1	0.00741499	0.0752688	-0.388386
Hgs	0.824215	-0.278908	0	0.0437766	0.0437766	0.502886	0.899487	0.899487	0.0437766	0.0437766	-0.378969
Osbpl7	0.89788	-0.155405	0.0752688	0.0037969	0.0752688	0.488462	0.972837	0.972837	0.0037969	0.0752688	-0.376169
Abhd14b	0.897765	-0.15559	0.0752688	0.00405576	0.0752688	0.479327	1	1	0.00405576	0.0752688	-0.372159
Cct6a	0.881952	-0.181227	0.0752688	0.0118217	0.0752688	0.501629	0.926391	0.926391	0.0118217	0.0752688	-0.349283
Dnase2b_P1	0.894296	-0.161176	0.0752688	0.00689131	0.0752688	0.479327	1	1	0.00689131	0.0752688	-0.348414
Ap1m1	0.886644	-0.173574	0.0752688	0.0100859	0.0752688	0.496624	0.953682	0.953682	0.0100859	0.0752688	-0.346503
Chmp3	0.92499	-0.11249	0.0752688	0.000855913	0.0752688	0.505511	0.663246	0.663246	0.000855913	0.0752688	-0.345072
Hist1h3d	0.891157	-0.166248	0.0752688	0.0087253	0.0752688	0.492027	0.963793	0.963793	0.0087253	0.0752688	-0.342341
Rnf148	0.87278	-0.19631	0.0752688	0.0192909	0.0752688	0.479327	1	1	0.0192909	0.0752688	-0.336603
Kif1a	0.811587	-0.301182	0	0.0784412	0.0784412	0.477291	1	1	0.0784412	0.0784412	-0.332943
Uspl1	0.890172	-0.167843	0.0752688	0.0109035	0.0752688	0.479327	1	1	0.0109035	0.0752688	-0.329381
St3gal6	0.901711	-0.149263	0.0752688	0.00637476	0.0752688	0.487601	0.972761	0.972761	0.00637476	0.0752688	-0.327711
Atp6v0d1	0.854439	-0.22695	0.0752688	0.0365153	0.0752688	0.479327	1	1	0.0365153	0.0752688	-0.326246
amalgam_5_206	0.935423	-0.0963089	0.0754717	0.000411049	0.0754717	0.505511	0.656276	0.656276	0.000411049	0.0754717	-0.326112
amalgam_5_1340	0.899524	-0.152766	0.0841121	0.00741476	0.0841121	0.479327	1	1	0.00741476	0.0841121	-0.325378
Arcn1	0.882139	-0.180923	0.0841121	0.016199	0.0841121	0.505511	0.621518	0.621518	0.016199	0.0841121	-0.323944
amalgam_5_55	0.881575	-0.181844	0.0917431	0.0181783	0.0917431	0.479327	1	1	0.0181783	0.0917431	-0.31649
amalgam_5_933	0.910602	-0.135108	0.1	0.00454687	0.1	0.479327	1	1	0.00454687	0.1	-0.316462
amalgam_5_1604	0.759552	-0.396779	0.0263158	0.160185	0.160185	0.477291	1	1	0.160185	0.160185	-0.315589
amalgam_5_1166	0.915064	-0.128056	0.108108	0.00364509	0.108108	0.479327	0.994692	0.994692	0.00364509	0.108108	-0.312238
Apoc1	0.873516	-0.195093	0.108108	0.0258322	0.108108	0.479327	1	1	0.0258322	0.108108	-0.309777
amalgam_5_2258	0.926391	-0.110307	0.115044	0.00156509	0.115044	0.492637	0.944429	0.944429	0.00156509	0.115044	-0.309461
Slc37a4_P1	0.88992	-0.168253	0.115044	0.0147039	0.115044	0.479327	1	1	0.0147039	0.115044	-0.308334
Ube3b	0.929918	-0.104824	0.115044	0.0011669	0.115044	0.505511	0.799546	0.799546	0.0011669	0.115044	-0.307446
amalgam_5_773	0.899811	-0.152306	0.12069	0.0105736	0.12069	0.479459	0.982154	0.982154	0.0105736	0.12069	-0.300922
H2-DMb1_P1	0.898339	-0.154668	0.12069	0.0124202	0.12069	0.479327	1	1	0.0124202	0.12069	-0.294777
Ogn	0.898671	-0.154135	0.12069	0.0128666	0.12069	0.479327	1	1	0.0128666	0.12069	-0.291399
Dpp7	0.868714	-0.203046	0.12069	0.038018	0.12069	0.479327	1	1	0.038018	0.12069	-0.288328
amalgam_5_1811	0.913586	-0.130388	0.125	0.00639334	0.125	0.479327	1	1	0.00639334	0.125	-0.286107
Serpinb3d	0.74649	-0.421806	0.0263158	0.210214	0.210214	0.477291	1	1	0.210214	0.210214	-0.285706
amalgam_5_448	0.927187	-0.109068	0.132231	0.00253431	0.132231	0.499314	0.898805	0.898805	0.00253431	0.132231	-0.283155
Ifna14	0.901317	-0.149894	0.132231	0.0130441	0.132231	0.479327	0.982278	0.982278	0.0130441	0.132231	-0.282487
Naalad2	0.917393	-0.124388	0.132231	0.00569048	0.132231	0.505511	0.595531	0.595531	0.00569048	0.132231	-0.279234
Btla	0.848554	-0.236922	0.132231	0.0679784	0.132231	0.505511	0.787953	0.787953	0.0679784	0.132231	-0.276637
Slc30a8	0.883045	-0.179442	0.132231	0.0291041	0.132231	0.479327	1	1	0.0291041	0.132231	-0.275631
Napa	0.918714	-0.122313	0.132231	0.00587133	0.132231	0.505511	0.801157	0.801157	0.00587133	0.132231	-0.272912
amalgam_5_520	0.90614	-0.142194	0.133858	0.0121448	0.133858	0.497804	0.928039	0.928039	0.0121448	0.133858	-0.272388
Asb11_P2	0.895128	-0.159835	0.133858	0.0202776	0.133858	0.479327	1	1	0.0202776	0.133858	-0.270597
Lcn9	0.859733	-0.218039	0.0263158	0.0576381	0.0576381	0.478193	0.997686	0.997686	0.0576381	0.0576381	-0.270213
Ldhc	0.848117	-0.237665	0.0263158	0.0741258	0.0741258	0.502886	0.775266	0.775266	0.0741258	0.0741258	-0.268569
Ogt	0.904044	-0.145535	0.133858	0.0151694	0.133858	0.505511	0.66724	0.66724	0.0151694	0.133858	-0.264732
Spcs2	0.894901	-0.160201	0.133858	0.0231407	0.133858	0.479327	1	1	0.0231407	0.133858	-0.262028
Mmab	0.861808	-0.214562	0.0263158	0.0612159	0.0612159	0.472222	1	1	0.0612159	0.0612159	-0.260293
1190002N15Rik	0.912324	-0.132383	0.133858	0.0109413	0.133858	0.505511	0.398637	0.505511	0.0109413	0.133858	-0.259593
Afg3l2	0.829995	-0.268826	0.0263158	0.10839	0.10839	0.502886	0.806828	0.806828	0.10839	0.10839	-0.25942
Clec4f	0.912699	-0.131788	0.133858	0.0111245	0.133858	0.486651	0.973102	0.973102	0.0111245	0.133858	-0.257477
Bpifb4	0.914165	-0.129474	0.133858	0.0105454	0.133858	0.496735	0.936293	0.936293	0.0105454	0.133858	-0.255962
amalgam_5_857	0.915187	-0.127862	0.134328	0.0104638	0.134328	0.503914	0.883961	0.883961	0.0104638	0.134328	-0.253207
amalgam_5_960	0.829168	-0.270264	0.0454545	0.116088	0.116088	0.502108	0.967586	0.967586	0.116088	0.116088	-0.252754
Trim38	0.912228	-0.132534	0.134328	0.0127284	0.134328	0.496735	0.938348	0.938348	0.0127284	0.134328	-0.251182
Cftr	0.848089	-0.237712	0.0454545	0.089125	0.089125	0.478193	0.999333	0.999333	0.089125	0.089125	-0.249598
Pnpla7	0.89133	-0.165968	0.134328	0.0335707	0.134328	0.479327	1	1	0.0335707	0.134328	-0.244644
Zfand6_P1	0.888924	-0.169868	0.134328	0.036607	0.134328	0.479327	1	1	0.036607	0.134328	-0.244005
Mlst8	0.919474	-0.12112	0.134328	0.00970379	0.134328	0.498815	0.910417	0.910417	0.00970379	0.134328	-0.243821
Ranbp2	0.898774	-0.153969	0.134328	0.0261281	0.134328	0.496735	0.940459	0.940459	0.0261281	0.134328	-0.243717
amalgam_4_143	0.935088	-0.0968259	0.135714	0.00307176	0.135714	0.505511	0.760163	0.760163	0.00307176	0.135714	-0.243286
Usp28	0.918493	-0.12266	0.135714	0.0105313	0.135714	0.479327	0.997696	0.997696	0.0105313	0.135714	-0.242563
Cdk11b	0.905726	-0.142854	0.0454545	0.0201053	0.0454545	0.502886	0.786655	0.786655	0.0201053	0.0454545	-0.242379
Fbxw13	0.908052	-0.139154	0.135714	0.0181233	0.135714	0.479327	1	1	0.0181233	0.135714	-0.242373
amalgam_4_46	0.895494	-0.159245	0.13986	0.0303114	0.13986	0.479327	1	1	0.0303114	0.13986	-0.241797
Slc51a	0.92733	-0.108845	0.13986	0.00604185	0.13986	0.497193	0.908572	0.908572	0.00604185	0.13986	-0.24151
Snx10_P2	0.884592	-0.176916	0.13986	0.0438218	0.13986	0.492027	0.967458	0.967458	0.0438218	0.13986	-0.240306
amalgam_5_1562	0.90339	-0.14658	0.143836	0.0230064	0.143836	0.479327	1	1	0.0230064	0.143836	-0.24012
Cyp11b1	0.893515	-0.162436	0.143836	0.0334311	0.143836	0.504277	0.904155	0.904155	0.0334311	0.143836	-0.239731
Srpr	0.914277	-0.129297	0.143836	0.0145052	0.143836	0.498206	0.920478	0.920478	0.0145052	0.143836	-0.23771
Bet1	0.914137	-0.129518	0.143836	0.0147348	0.143836	0.505511	0.617688	0.617688	0.0147348	0.143836	-0.237233
Fbxw16	0.917243	-0.124624	0.143836	0.01259	0.143836	0.505511	0.823213	0.823213	0.01259	0.143836	-0.236782
Ehd2	0.922601	-0.116221	0.143836	0.00948326	0.143836	0.505511	0.608724	0.608724	0.00948326	0.143836	-0.23512
Snx24	0.930494	-0.103931	0.143836	0.00573482	0.143836	0.505511	0.728816	0.728816	0.00573482	0.143836	-0.23296
amalgam_4_423	0.938313	-0.0918583	0.143836	0.00312092	0.143836	0.505511	0.680414	0.680414	0.00312092	0.143836	-0.230171
Dnajc17	0.913252	-0.130914	0.143836	0.0175496	0.143836	0.505511	0.829924	0.829924	0.0175496	0.143836	-0.229851
Hist1h2bh	0.90338	-0.146595	0.143836	0.0271808	0.143836	0.479327	1	1	0.0271808	0.143836	-0.229529
Dnase2b_P2	0.916185	-0.126289	0.143836	0.015341	0.143836	0.491884	0.959393	0.959393	0.015341	0.143836	-0.229107
Pptc7	0.869659	-0.201478	0.0454545	0.0740187	0.0740187	0.476763	1	1	0.0740187	0.0740187	-0.227803
Ppp1r9a	0.845824	-0.24157	0.0454545	0.114834	0.114834	0.502886	0.801692	0.801692	0.114834	0.114834	-0.227059
Atg9a	0.954636	-0.0669769	0.143836	0.000412158	0.143836	0.505511	0.693886	0.693886	0.000412158	0.143836	-0.226713
Tacr2	0.90346	-0.146468	0.143836	0.0287557	0.143836	0.479327	1	1	0.0287557	0.143836	-0.225747
Hmgcs1	0.871398	-0.198596	0.0454545	0.0744764	0.0744764	0.502886	0.936039	0.936039	0.0744764	0.0744764	-0.224013
Muc20	0.878938	-0.186166	0.143836	0.0660381	0.143836	0.498815	0.940815	0.940815	0.0660381	0.143836	-0.219714
Fbxw5	0.90156	-0.149504	0.143836	0.0339196	0.143836	0.501629	0.912183	0.912183	0.0339196	0.143836	-0.219703
Mospd2	0.878859	-0.186297	0.143836	0.0672399	0.143836	0.479327	1	1	0.0672399	0.143836	-0.218409
Lrp12	0.9159	-0.126738	0.143836	0.0198496	0.143836	0.505511	0.819637	0.819637	0.0198496	0.143836	-0.215739
amalgam_4_203	0.903778	-0.145959	0.143836	0.0336498	0.143836	0.505511	0.745524	0.745524	0.0336498	0.143836	-0.215001
Adam39	0.898135	-0.154996	0.143836	0.0415626	0.143836	0.479327	1	1	0.0415626	0.143836	-0.214096
amalgam_5_1055	0.890735	-0.166932	0.145455	0.0526787	0.145455	0.505511	0.806138	0.806138	0.0526787	0.145455	-0.2134
March10_P2	0.909688	-0.136556	0.145455	0.0279405	0.145455	0.479327	1	1	0.0279405	0.145455	-0.212176
amalgam_5_445	0.944723	-0.0820366	0.149701	0.00262532	0.149701	0.505511	0.509837	0.509837	0.00262532	0.149701	-0.211722
Flt4	0.890636	-0.167092	0.0454545	0.057145	0.057145	0.502886	0.767669	0.767669	0.057145	0.057145	-0.207698
Ptpn23	0.864972	-0.209274	0.0454545	0.101875	0.101875	0.477291	1	1	0.101875	0.101875	-0.207586
Atp6v0c	0.942613	-0.085263	0.149701	0.0037412	0.149701	0.505511	0.724625	0.724625	0.0037412	0.149701	-0.206932
1110001J03Rik_P2	0.889446	-0.169021	0.149701	0.0607636	0.149701	0.479327	1	1	0.0607636	0.149701	-0.20559
Rab7	0.839175	-0.252956	0.0454545	0.157034	0.157034	0.502886	0.867474	0.867474	0.157034	0.157034	-0.203379
Wdfy3	0.92186	-0.117381	0.149701	0.0188886	0.149701	0.505511	0.781877	0.781877	0.0188886	0.149701	-0.202341
amalgam_5_1680	0.920857	-0.118951	0.152047	0.0201048	0.152047	0.505511	0.814465	0.814465	0.0201048	0.152047	-0.201824
Skp1a	0.886256	-0.174205	0.0454545	0.0694254	0.0694254	0.502108	0.951546	0.951546	0.0694254	0.0694254	-0.201813
Sec24c	0.87085	-0.199505	0.152047	0.0974372	0.152047	0.479327	1	1	0.0974372	0.152047	-0.201754
Tbcb	0.908657	-0.138193	0.152047	0.0353868	0.152047	0.505511	0.717548	0.717548	0.0353868	0.152047	-0.20054
amalgam_5_476	0.930629	-0.103722	0.155172	0.0122156	0.155172	0.505511	0.834408	0.834408	0.0122156	0.155172	-0.198428
Prss48	0.920654	-0.119268	0.155172	0.0217956	0.155172	0.498408	0.912421	0.912421	0.0217956	0.155172	-0.19818
amalgam_5_2296	0.927894	-0.107968	0.159091	0.0151775	0.159091	0.498815	0.899831	0.899831	0.0151775	0.159091	-0.196372
Ubqln3	0.906393	-0.141792	0.159091	0.0416861	0.159091	0.479327	1	1	0.0416861	0.159091	-0.195673
Ctsa	0.909477	-0.136891	0.159091	0.0377618	0.159091	0.505511	0.866234	0.866234	0.0377618	0.159091	-0.194788
Kcne1	0.895023	-0.160003	0.0454545	0.0619097	0.0619097	0.502886	0.681619	0.681619	0.0619097	0.0619097	-0.193322
Gpsm1	0.929254	-0.105856	0.159091	0.0150045	0.159091	0.505511	0.411271	0.505511	0.0150045	0.159091	-0.193057
Tlr6	0.908445	-0.138529	0.159091	0.041279	0.159091	0.479327	1	1	0.041279	0.159091	-0.191761
amalgam_5_399	0.9438	-0.0834476	0.160221	0.00508035	0.160221	0.505511	0.547879	0.547879	0.00508035	0.160221	-0.191438
Fbxw24	0.90992	-0.136188	0.160221	0.039923	0.160221	0.479327	0.999799	0.999799	0.039923	0.160221	-0.190497
Gm13011	0.904536	-0.14475	0.160221	0.0488768	0.160221	0.479327	1	1	0.0488768	0.160221	-0.189753
Hist2h2bb	0.903335	-0.146667	0.160221	0.0521137	0.160221	0.479327	1	1	0.0521137	0.160221	-0.188181
Snrnp25	0.910984	-0.134503	0.160221	0.0404383	0.160221	0.479327	1	1	0.0404383	0.160221	-0.187391
Osbpl3	0.875445	-0.191912	0.160221	0.105801	0.160221	0.479327	1	1	0.105801	0.160221	-0.187212
Hspb8	0.86347	-0.211783	0.0454545	0.131523	0.131523	0.502505	0.952962	0.952962	0.131523	0.131523	-0.18658
amalgam_5_0	0.803551	-0.315538	0.0535714	0.256326	0.256326	0.502395	0.968714	0.968714	0.256326	0.256326	-0.186549
Fmo3	0.917983	-0.12346	0.160221	0.0310067	0.160221	0.505511	0.75618	0.75618	0.0310067	0.160221	-0.186245
Aadac	0.918546	-0.122576	0.160221	0.0305826	0.160221	0.492995	0.948795	0.948795	0.0305826	0.160221	-0.185644
amalgam_5_1856	0.850017	-0.234437	0.0701754	0.162239	0.162239	0.496771	0.981683	0.981683	0.162239	0.162239	-0.185169
Ulk3	0.850309	-0.233941	0.0701754	0.166821	0.166821	0.502886	0.914373	0.914373	0.166821	0.166821	-0.181948
Lipk	0.898741	-0.154023	0.160221	0.0659975	0.160221	0.479327	1	1	0.0659975	0.160221	-0.18182
amalgam_5_947	0.892145	-0.16465	0.160221	0.0789472	0.160221	0.479327	1	1	0.0789472	0.160221	-0.181554
Pgm3	0.930829	-0.103411	0.160221	0.0176294	0.160221	0.505511	0.832503	0.832503	0.0176294	0.160221	-0.181359
Kcne2	0.897429	-0.15613	0.160221	0.0695241	0.160221	0.479327	1	1	0.0695241	0.160221	-0.180778
Arc	0.918366	-0.122859	0.160221	0.0343964	0.160221	0.505511	0.677331	0.677331	0.0343964	0.160221	-0.179802
Ifna2	0.901086	-0.150264	0.160221	0.0644093	0.160221	0.479789	0.98147	0.98147	0.0644093	0.160221	-0.178972
Pax6_P2	0.91808	-0.123308	0.160221	0.0358742	0.160221	0.479327	0.989092	0.989092	0.0358742	0.160221	-0.178207
amalgam_5_2030	0.930467	-0.103973	0.160221	0.0193508	0.160221	0.504348	0.850807	0.850807	0.0193508	0.160221	-0.178138
Tbcc	0.923421	-0.11494	0.160221	0.0285431	0.160221	0.505511	0.69374	0.69374	0.0285431	0.160221	-0.177524
Kctd14_P2	0.883867	-0.178099	0.160221	0.101627	0.160221	0.479327	1	1	0.101627	0.160221	-0.176851
Fbxw20	0.91862	-0.12246	0.160221	0.0373712	0.160221	0.505511	0.847336	0.847336	0.0373712	0.160221	-0.174807
Hbb-bs	0.828908	-0.270716	0.0701754	0.226227	0.226227	0.498122	0.97997	0.97997	0.226227	0.226227	-0.174735
Sft2d3	0.904927	-0.144127	0.160221	0.0615913	0.160221	0.479327	1	1	0.0615913	0.160221	-0.174462
amalgam_5_1583	0.936876	-0.0940702	0.160221	0.0139989	0.160221	0.479327	0.981554	0.981554	0.0139989	0.160221	-0.174397
amalgam_5_990	0.938099	-0.0921879	0.163366	0.0129196	0.163366	0.496735	0.902548	0.902548	0.0129196	0.163366	-0.17412
amalgam_5_584	0.882809	-0.179826	0.0833333	0.108394	0.108394	0.502886	0.585473	0.585473	0.108394	0.108394	-0.173531
Slc25a4	0.895566	-0.159128	0.0833333	0.0820511	0.0833333	0.502886	0.899487	0.899487	0.0820511	0.0833333	-0.172799
Fbxw19	0.904987	-0.14403	0.163366	0.0632158	0.163366	0.479327	1	1	0.0632158	0.163366	-0.172717
Ttc36	0.897478	-0.156052	0.163366	0.0794188	0.163366	0.500488	0.925115	0.925115	0.0794188	0.163366	-0.171669
Riok3	0.85994	-0.217693	0.0833333	0.166151	0.166151	0.502691	0.948035	0.948035	0.166151	0.166151	-0.169691
Dhh	0.909957	-0.136129	0.163366	0.0576706	0.163366	0.479327	1	1	0.0576706	0.163366	-0.16867
Alb	0.933864	-0.0987159	0.163366	0.0201159	0.163366	0.505511	0.818785	0.818785	0.0201159	0.163366	-0.167468
Cog4	0.847608	-0.238531	0.163366	0.199483	0.199483	0.479327	1	1	0.199483	0.199483	-0.166994
Folr1_P2	0.912968	-0.131364	0.163366	0.0543226	0.163366	0.479327	0.988547	0.988547	0.0543226	0.163366	-0.166179
Itih1	0.943769	-0.0834939	0.163366	0.0102856	0.163366	0.500488	0.865628	0.865628	0.0102856	0.163366	-0.165967
Klk14	0.910591	-0.135125	0.163366	0.0598882	0.163366	0.479327	1	1	0.0598882	0.163366	-0.165212
Stard4	0.952187	-0.0706838	0.163366	0.00469032	0.163366	0.505511	0.152382	0.505511	0.00469032	0.163366	-0.164608
Capn11	0.912219	-0.132548	0.163366	0.0573301	0.163366	0.491884	0.958917	0.958917	0.0573301	0.163366	-0.164574
amalgam_5_1786	0.934563	-0.0976363	0.163366	0.0206671	0.163366	0.479327	0.994671	0.994671	0.0206671	0.163366	-0.16449
amalgam_5_455	0.903817	-0.145897	0.163551	0.0751127	0.163551	0.479327	1	1	0.0751127	0.163551	-0.16403
amalgam_5_720	0.890905	-0.166656	0.167442	0.104044	0.167442	0.479327	1	1	0.104044	0.167442	-0.163787
amalgam_5_1492	0.896896	-0.156987	0.171296	0.090706	0.171296	0.479327	1	1	0.090706	0.171296	-0.163637
Kcnh2_P2	0.86856	-0.203302	0.0833333	0.157174	0.157174	0.502886	0.876363	0.876363	0.157174	0.157174	-0.163378
Nanog	0.882553	-0.180245	0.171296	0.124419	0.171296	0.479327	1	1	0.124419	0.171296	-0.163142
Prpf4b	0.882517	-0.180304	0.0833333	0.125066	0.125066	0.502886	0.88406	0.88406	0.125066	0.125066	-0.16279
Nfu1	0.915783	-0.126922	0.171296	0.0522945	0.171296	0.491714	0.962858	0.962858	0.0522945	0.171296	-0.162656
Krt6a	0.915356	-0.127595	0.171296	0.0532093	0.171296	0.505511	0.87075	0.87075	0.0532093	0.171296	-0.162557
Wdsub1	0.833464	-0.262808	0.0833333	0.242408	0.242408	0.502886	0.588533	0.588533	0.242408	0.242408	-0.161746
Xkr9	0.927214	-0.109025	0.171296	0.0331592	0.171296	0.505511	0.833014	0.833014	0.0331592	0.171296	-0.161292
Zfc3h1	0.938465	-0.0916258	0.171296	0.01827	0.171296	0.505511	0.724052	0.724052	0.01827	0.171296	-0.15927
Cct8	0.944644	-0.0821576	0.171296	0.0117857	0.171296	0.505511	0.688529	0.688529	0.0117857	0.171296	-0.158453
Cfh	0.923652	-0.114578	0.171296	0.0416035	0.171296	0.491884	0.953336	0.953336	0.0416035	0.171296	-0.158218
amalgam_5_835	0.948143	-0.0768236	0.171296	0.00887511	0.171296	0.505511	0.659561	0.659561	0.00887511	0.171296	-0.157629
Sympk	0.937042	-0.0938139	0.171296	0.0209041	0.171296	0.504277	0.840072	0.840072	0.0209041	0.171296	-0.157586
Trim17	0.943026	-0.0846299	0.171296	0.0138021	0.171296	0.502742	0.84334	0.84334	0.0138021	0.171296	-0.157416
Ganc	0.904254	-0.1452	0.171296	0.0829252	0.171296	0.505511	0.727341	0.727341	0.0829252	0.171296	-0.157007
Dnajb7	0.913683	-0.130234	0.171296	0.0626463	0.171296	0.496735	0.933218	0.933218	0.0626463	0.171296	-0.156685
Slc15a3	0.914671	-0.128676	0.171296	0.0610909	0.171296	0.479327	1	1	0.0610909	0.171296	-0.156215
amalgam_5_1014	0.906711	-0.141286	0.171296	0.0784889	0.171296	0.479327	1	1	0.0784889	0.171296	-0.156148
amalgam_5_518	0.867152	-0.205644	0.0909091	0.174229	0.174229	0.502886	0.885464	0.885464	0.174229	0.174229	-0.156059
Itsn1	0.916062	-0.126483	0.171296	0.0584312	0.171296	0.505511	0.817649	0.817649	0.0584312	0.171296	-0.155998
Znfx1	0.922927	-0.115711	0.171296	0.0452698	0.171296	0.486651	0.970522	0.970522	0.0452698	0.171296	-0.155538
Clec10a	0.918965	-0.121918	0.171296	0.0533042	0.171296	0.505511	0.653682	0.653682	0.0533042	0.171296	-0.155231
amalgam_4_175	0.900816	-0.150696	0.171296	0.0934859	0.171296	0.479327	1	1	0.0934859	0.171296	-0.155105
Ddi1	0.917784	-0.123774	0.171296	0.0561034	0.171296	0.505511	0.693341	0.693341	0.0561034	0.171296	-0.154843
Arr3	0.919307	-0.121381	0.171296	0.0541784	0.171296	0.479327	1	1	0.0541784	0.171296	-0.15369
Trim21	0.920484	-0.119535	0.171296	0.0523499	0.171296	0.479327	0.994277	0.994277	0.0523499	0.171296	-0.153134
amalgam_5_274	0.940497	-0.0885042	0.172269	0.0187496	0.172269	0.505511	0.730115	0.730115	0.0187496	0.172269	-0.152847
Rabggtb	0.88703	-0.172946	0.0909091	0.132131	0.132131	0.502886	0.794406	0.794406	0.132131	0.132131	-0.152018
Rab43	0.92789	-0.107974	0.172269	0.0391731	0.172269	0.505511	0.728797	0.728797	0.0391731	0.172269	-0.151921
Krt6b	0.928245	-0.107422	0.172269	0.038984	0.172269	0.493939	0.93699	0.93699	0.038984	0.172269	-0.15137
Calr3_P2	0.90158	-0.149473	0.172269	0.097513	0.172269	0.479327	1	1	0.097513	0.172269	-0.151107
amalgam_5_1285	0.917883	-0.123617	0.173554	0.0600759	0.173554	0.498815	0.912183	0.912183	0.0600759	0.173554	-0.150974
Eya1	0.911728	-0.133325	0.173554	0.0738613	0.173554	0.483979	0.976352	0.976352	0.0738613	0.173554	-0.150869
amalgam_5_1595	0.893582	-0.162328	0.17623	0.117938	0.17623	0.479327	1	1	0.117938	0.17623	-0.150697
Ubr1	0.908119	-0.139047	0.17623	0.0826683	0.17623	0.479327	1	1	0.0826683	0.17623	-0.150541
Yipf1	0.918157	-0.123188	0.17623	0.0600794	0.17623	0.492027	0.95194	0.95194	0.0600794	0.17623	-0.150446
Klk12	0.936445	-0.0947334	0.17623	0.0259514	0.17623	0.505511	0.537842	0.537842	0.0259514	0.17623	-0.150232
amalgam_5_2277	0.915616	-0.127185	0.177419	0.0660982	0.177419	0.48239	0.976568	0.976568	0.0660982	0.177419	-0.150054
Pglyrp3	0.823801	-0.279632	0.0909091	0.290777	0.290777	0.502108	0.969741	0.969741	0.290777	0.290777	-0.150006
Iqub	0.926349	-0.110373	0.177419	0.0440439	0.177419	0.493939	0.940164	0.940164	0.0440439	0.177419	-0.149678
Papola	0.881396	-0.182139	0.0909091	0.151427	0.151427	0.476229	1	1	0.151427	0.151427	-0.149316
Pcolce	0.923521	-0.114783	0.177419	0.0503524	0.177419	0.501629	0.887919	0.887919	0.0503524	0.177419	-0.148986
Zfp46_P1	0.94369	-0.0836145	0.177419	0.0165528	0.177419	0.505511	0.787436	0.787436	0.0165528	0.177419	-0.148928
amalgam_5_2162	0.924629	-0.113054	0.178571	0.049687	0.178571	0.505511	0.624009	0.624009	0.049687	0.178571	-0.147395
Klk11_P1	0.917446	-0.124304	0.178571	0.065631	0.178571	0.479327	1	1	0.065631	0.178571	-0.147038
Rnf32	0.920766	-0.119094	0.178571	0.0589348	0.178571	0.479327	0.997513	0.997513	0.0589348	0.178571	-0.146442
Cyp3a44	0.881765	-0.181534	0.0909091	0.156309	0.156309	0.477291	1	1	0.156309	0.156309	-0.146319
amalgam_5_376	0.944159	-0.0828987	0.180392	0.0175001	0.180392	0.505511	0.540437	0.540437	0.0175001	0.180392	-0.14565
amalgam_4_87	0.921409	-0.118087	0.183594	0.0584426	0.183594	0.479327	0.99318	0.99318	0.0584426	0.183594	-0.145633
amalgam_5_47	0.949965	-0.0740532	0.18677	0.0108864	0.18677	0.501057	0.837315	0.837315	0.0108864	0.18677	-0.145375
amalgam_5_490	0.938196	-0.0920388	0.189922	0.0265472	0.189922	0.505511	0.785345	0.785345	0.0265472	0.189922	-0.145052
Rbm34	0.941865	-0.0864072	0.189922	0.0215753	0.189922	0.505511	0.769969	0.769969	0.0215753	0.189922	-0.143958
amalgam_5_1212	0.953025	-0.0694133	0.192308	0.00854855	0.192308	0.505511	0.617628	0.617628	0.00854855	0.192308	-0.143554
amalgam_5_410	0.940686	-0.0882144	0.195402	0.0237892	0.195402	0.505511	0.638116	0.638116	0.0237892	0.195402	-0.143227
amalgam_5_1229	0.849535	-0.235255	0.0985915	0.247041	0.247041	0.502886	0.939452	0.939452	0.247041	0.247041	-0.142854
amalgam_2_2	0.876545	-0.1901	0.198473	0.179294	0.198473	0.479327	1	1	0.179294	0.198473	-0.141897
Usp15	0.952663	-0.0699619	0.198473	0.00943683	0.198473	0.505511	0.66938	0.66938	0.00943683	0.198473	-0.141685
amalgam_4_136	0.859185	-0.218959	0.111111	0.227472	0.227472	0.502886	0.879933	0.879933	0.227472	0.227472	-0.140806
Asna1	0.918654	-0.122407	0.111111	0.0711208	0.111111	0.502886	0.717764	0.717764	0.0711208	0.111111	-0.140524
Prkg1	0.857469	-0.221843	0.111111	0.233551	0.233551	0.502886	0.83225	0.83225	0.233551	0.233551	-0.14012
amalgam_5_1590	0.880461	-0.183669	0.12	0.173355	0.173355	0.502886	0.720058	0.720058	0.173355	0.173355	-0.139783
Cox8a	0.88152	-0.181934	0.12	0.170931	0.170931	0.502886	0.892049	0.892049	0.170931	0.170931	-0.139576
amalgam_5_1705	0.829196	-0.270216	0.12987	0.304921	0.304921	0.502886	0.948331	0.948331	0.304921	0.304921	-0.13938
amalgam_5_216	0.902584	-0.147866	0.200758	0.114375	0.200758	0.479327	0.983352	0.983352	0.114375	0.200758	-0.139241
Nlgn1	0.914371	-0.129149	0.200758	0.0846755	0.200758	0.479327	0.993298	0.993298	0.0846755	0.200758	-0.138479
Dnajc5b	0.916984	-0.125032	0.200758	0.0783126	0.200758	0.479327	1	1	0.0783126	0.200758	-0.138306
Vps13d	0.900887	-0.150582	0.200758	0.120729	0.200758	0.479327	1	1	0.120729	0.200758	-0.138262
Ppp1r12a	0.857785	-0.221312	0.12987	0.238607	0.238607	0.502886	0.928253	0.928253	0.238607	0.238607	-0.137726
Snf8	0.922928	-0.115709	0.200758	0.0647197	0.200758	0.505511	0.629434	0.629434	0.0647197	0.200758	-0.137574
Mvk	0.897606	-0.155847	0.12987	0.135668	0.135668	0.502886	0.641089	0.641089	0.135668	0.135668	-0.1352
Pik3c3	0.901976	-0.14884	0.12987	0.126753	0.12987	0.502886	0.841819	0.841819	0.126753	0.12987	-0.133515
Rlim	0.907873	-0.139438	0.200758	0.110641	0.200758	0.479327	1	1	0.110641	0.200758	-0.133315
Rgn	0.918054	-0.12335	0.200758	0.0833952	0.200758	0.479327	0.999773	0.999773	0.0833952	0.200758	-0.133077
Lyn	0.862229	-0.213857	0.12987	0.238899	0.238899	0.477291	1	1	0.238899	0.238899	-0.132973
amalgam_5_941	0.924046	-0.113963	0.200758	0.0687845	0.200758	0.479327	0.9765	0.9765	0.0687845	0.200758	-0.132483
Adamts18	0.923506	-0.114807	0.200758	0.0707714	0.200758	0.496624	0.930681	0.930681	0.0707714	0.200758	-0.132045
amalgam_5_795	0.933792	-0.0988261	0.201465	0.046402	0.201465	0.505511	0.754414	0.754414	0.046402	0.201465	-0.131781
amalgam_5_2072	0.91028	-0.135618	0.20438	0.106986	0.20438	0.501629	0.90176	0.90176	0.106986	0.20438	-0.13164
amalgam_10_15	0.937351	-0.0933391	0.207273	0.0392224	0.207273	0.496735	0.904654	0.904654	0.0392224	0.207273	-0.131278
Rreb1	0.943889	-0.0833114	0.207273	0.0267246	0.207273	0.505511	0.566731	0.566731	0.0267246	0.207273	-0.131056
Sepsecs	0.84562	-0.241919	0.12987	0.288724	0.288724	0.477291	1	1	0.288724	0.288724	-0.130519
Tmem27	0.922502	-0.116375	0.207273	0.0759506	0.207273	0.479327	1	1	0.0759506	0.207273	-0.130279
amalgam_4_340	0.958932	-0.0605002	0.208633	0.00706125	0.208633	0.505511	0.736501	0.736501	0.00706125	0.208633	-0.130143
amalgam_4_425	0.905454	-0.143287	0.21147	0.12366	0.21147	0.479327	1	1	0.12366	0.21147	-0.130072
amalgam_4_157	0.890441	-0.167409	0.13253	0.167346	0.167346	0.502886	0.802846	0.802846	0.167346	0.167346	-0.129974
Ugt1a9	0.879936	-0.18453	0.13253	0.198005	0.198005	0.482783	0.993656	0.993656	0.198005	0.198005	-0.129784
amalgam_5_174	0.951551	-0.0716465	0.214286	0.015659	0.214286	0.503573	0.803798	0.803798	0.015659	0.214286	-0.129339
Tars2	0.842495	-0.247259	0.13253	0.300077	0.300077	0.502886	0.779313	0.779313	0.300077	0.300077	-0.129259
Ap3s2	0.947325	-0.0780679	0.214286	0.0221735	0.214286	0.505511	0.501181	0.505511	0.0221735	0.214286	-0.129137
Vps41	0.887937	-0.17147	0.214286	0.176803	0.214286	0.479327	1	1	0.176803	0.214286	-0.129033
Ip6k2_P2	0.904114	-0.145424	0.13253	0.132846	0.132846	0.502886	0.900415	0.900415	0.132846	0.132846	-0.127486
amalgam_5_1437	0.876362	-0.1904	0.137931	0.214641	0.214641	0.477291	1	1	0.214641	0.214641	-0.127242
Atpaf2	0.90611	-0.142242	0.214286	0.128757	0.214286	0.505511	0.664657	0.664657	0.128757	0.214286	-0.126628
Ttc30b	0.930377	-0.104112	0.214286	0.0609189	0.214286	0.505511	0.738556	0.738556	0.0609189	0.214286	-0.126522
amalgam_5_1689	0.865314	-0.208705	0.147727	0.247865	0.247865	0.502886	0.8933	0.8933	0.247865	0.247865	-0.12643
Car12	0.852154	-0.230814	0.147727	0.283844	0.283844	0.502886	0.940186	0.940186	0.283844	0.283844	-0.126237
amalgam_4_209	0.820128	-0.286079	0.155556	0.362143	0.362143	0.474417	1	1	0.362143	0.362143	-0.126195
Ube2dnl2	0.907852	-0.139471	0.214286	0.124999	0.214286	0.479327	1	1	0.124999	0.214286	-0.125956
amalgam_4_25	0.792657	-0.335231	0.164835	0.421504	0.421504	0.472222	1	1	0.421504	0.421504	-0.125778
Map3k4	0.822267	-0.282322	0.164835	0.358717	0.358717	0.502886	0.939313	0.939313	0.358717	0.358717	-0.125703
Tmprss13	0.945555	-0.080766	0.214286	0.0278086	0.214286	0.491884	0.940021	0.940021	0.0278086	0.214286	-0.125657
Rpl7	0.914533	-0.128893	0.214286	0.106589	0.214286	0.479327	1	1	0.106589	0.214286	-0.125321
Klk15	0.920095	-0.120145	0.214286	0.090729	0.214286	0.479327	1	1	0.090729	0.214286	-0.125222
Tbcd	0.934403	-0.0978832	0.214286	0.0528726	0.214286	0.505511	0.823686	0.823686	0.0528726	0.214286	-0.124974
Acad10	0.874149	-0.194049	0.214286	0.227028	0.227028	0.505511	0.837726	0.837726	0.227028	0.227028	-0.124952
amalgam_5_1767	0.939818	-0.0895474	0.214286	0.0402387	0.214286	0.505511	0.679986	0.679986	0.0402387	0.214286	-0.12495
amalgam_4_314	0.923347	-0.115055	0.214286	0.0826778	0.214286	0.505511	0.75183	0.75183	0.0826778	0.214286	-0.12456
amalgam_4_161	0.911739	-0.133307	0.215017	0.116705	0.215017	0.479327	1	1	0.116705	0.215017	-0.124363
Vtn	0.884502	-0.177063	0.164835	0.199624	0.199624	0.489204	0.984788	0.984788	0.199624	0.199624	-0.123906
Arhgap33	0.89918	-0.153318	0.215017	0.15562	0.215017	0.479327	1	1	0.15562	0.215017	-0.123871
Stmn2	0.926635	-0.109927	0.215017	0.0751156	0.215017	0.495425	0.932028	0.932028	0.0751156	0.215017	-0.123588
amalgam_5_1907	0.953335	-0.0689447	0.216216	0.0163845	0.216216	0.501709	0.815619	0.815619	0.0163845	0.216216	-0.123105
amalgam_5_1271	0.909545	-0.136783	0.218855	0.126351	0.218855	0.500488	0.912435	0.912435	0.126351	0.218855	-0.122889
Galnt15	0.92506	-0.112381	0.218855	0.0812538	0.218855	0.479327	0.977037	0.977037	0.0812538	0.218855	-0.122513
Arhgdib	0.894566	-0.160741	0.218855	0.174947	0.218855	0.49302	0.960323	0.960323	0.174947	0.218855	-0.121696
amalgam_5_797	0.913006	-0.131304	0.22	0.118427	0.22	0.479327	1	1	0.118427	0.22	-0.12166
amalgam_5_349	0.860154	-0.217334	0.170213	0.275756	0.275756	0.490034	0.987158	0.987158	0.275756	0.275756	-0.121593
Clcc1	0.950702	-0.0729356	0.22	0.0217572	0.22	0.505511	0.568903	0.568903	0.0217572	0.22	-0.121248
amalgam_5_1406	0.934234	-0.0981447	0.221854	0.0583006	0.221854	0.505511	0.792007	0.792007	0.0583006	0.221854	-0.121143
Zdhhc15	0.943642	-0.0836877	0.221854	0.0356958	0.221854	0.505511	0.708053	0.708053	0.0356958	0.221854	-0.121128
amalgam_5_1256	0.896985	-0.156845	0.223684	0.169043	0.223684	0.479327	1	1	0.169043	0.223684	-0.121084
Neu4	0.942537	-0.0853784	0.223684	0.038375	0.223684	0.490584	0.946984	0.946984	0.038375	0.223684	-0.120892
Pfkl	0.927198	-0.109051	0.170213	0.0781166	0.170213	0.502886	0.875344	0.875344	0.0781166	0.170213	-0.120747
Trappc8	0.899304	-0.153119	0.223684	0.162889	0.223684	0.505511	0.828677	0.828677	0.162889	0.223684	-0.120674
Fbxo41	0.880747	-0.183201	0.223684	0.219684	0.223684	0.505511	0.853525	0.853525	0.219684	0.223684	-0.120583
amalgam_5_734	0.828286	-0.271798	0.177083	0.360084	0.360084	0.496488	0.984574	0.984574	0.360084	0.360084	-0.120569
Serpinb7_P1	0.910899	-0.134637	0.223684	0.130059	0.223684	0.479327	0.987464	0.987464	0.130059	0.223684	-0.119269
Itpa	0.854297	-0.227191	0.177083	0.298792	0.298792	0.477291	1	1	0.298792	0.298792	-0.119191
Pamr1	0.947131	-0.0783635	0.223684	0.0302101	0.223684	0.496735	0.88597	0.88597	0.0302101	0.223684	-0.119101
Cpa3	0.892081	-0.164753	0.223684	0.189715	0.223684	0.479327	1	1	0.189715	0.223684	-0.118935
Lipi	0.923484	-0.114841	0.223684	0.0924893	0.223684	0.505511	0.795806	0.795806	0.0924893	0.223684	-0.118736
Usp46_P2	0.900324	-0.151484	0.223684	0.164944	0.223684	0.479327	1	1	0.164944	0.223684	-0.118561
amalgam_5_1985	0.928179	-0.107525	0.223684	0.079199	0.223684	0.493939	0.937341	0.937341	0.079199	0.223684	-0.118415
Zmynd8_P1	0.874199	-0.193967	0.177083	0.245548	0.245548	0.502886	0.929006	0.929006	0.245548	0.245548	-0.118294
Fbxw21	0.907296	-0.140355	0.223684	0.144326	0.223684	0.479327	1	1	0.144326	0.223684	-0.11799
amalgam_5_182	0.935637	-0.0959787	0.223684	0.0602848	0.223684	0.496759	0.898742	0.898742	0.0602848	0.223684	-0.117074
amalgam_5_862	0.846743	-0.240004	0.181818	0.326242	0.326242	0.478193	0.999042	0.999042	0.326242	0.326242	-0.116752
Mapk14	0.889566	-0.168827	0.181818	0.203548	0.203548	0.502886	0.913067	0.913067	0.203548	0.203548	-0.116716
Csnk1d	0.890705	-0.166981	0.181818	0.200324	0.200324	0.502886	0.74837	0.74837	0.200324	0.200324	-0.116597
amalgam_5_1260	0.9185	-0.122649	0.224684	0.112062	0.224684	0.479327	1	1	0.112062	0.224684	-0.116583
amalgam_4_181	0.853313	-0.228852	0.186275	0.310215	0.310215	0.501285	0.97006	0.97006	0.310215	0.310215	-0.116334
Acaa1a	0.909619	-0.136665	0.224684	0.142209	0.224684	0.479327	1	1	0.142209	0.224684	-0.115765
Tbl3	0.95658	-0.0640427	0.224684	0.0156875	0.224684	0.505511	0.754156	0.754156	0.0156875	0.224684	-0.115561
Nhp2l1	0.875092	-0.192494	0.186275	0.251399	0.251399	0.498122	0.971812	0.971812	0.251399	0.251399	-0.115426
Lamp3	0.918655	-0.122404	0.224684	0.115537	0.224684	0.505511	0.69752	0.69752	0.115537	0.224684	-0.114727
Slc4a5	0.95333	-0.0689528	0.224684	0.022084	0.224684	0.505511	0.666611	0.666611	0.022084	0.224684	-0.11418
Agpat1	0.912365	-0.132317	0.224684	0.137566	0.224684	0.496735	0.932259	0.932259	0.137566	0.224684	-0.11399
amalgam_15_1	0.934878	-0.0971498	0.224684	0.0672765	0.224684	0.498408	0.89471	0.89471	0.0672765	0.224684	-0.113873
Ptpn18_P2	0.881169	-0.18251	0.186275	0.237869	0.237869	0.502395	0.947004	0.947004	0.237869	0.237869	-0.113825
Cnr2_P1	0.90131	-0.149904	0.186275	0.17469	0.186275	0.502886	0.875634	0.875634	0.17469	0.186275	-0.113587
amalgam_5_244	0.920401	-0.119666	0.226006	0.113125	0.226006	0.479327	1	1	0.113125	0.226006	-0.113256
amalgam_5_572	0.859055	-0.219178	0.188679	0.305564	0.305564	0.48855	0.989371	0.989371	0.305564	0.305564	-0.112854
Awat1	0.946886	-0.0787377	0.226006	0.0368832	0.226006	0.505511	0.72716	0.72716	0.0368832	0.226006	-0.112845
Abca12	0.888347	-0.170805	0.226006	0.218764	0.226006	0.479327	1	1	0.218764	0.226006	-0.112735
Slc17a3	0.928001	-0.107801	0.226006	0.0901191	0.226006	0.491884	0.950455	0.950455	0.0901191	0.226006	-0.112672
amalgam_5_1992	0.832669	-0.264186	0.196262	0.37552	0.37552	0.502505	0.958551	0.958551	0.37552	0.37552	-0.112376
amalgam_3_2	0.880191	-0.184111	0.203704	0.245575	0.245575	0.478193	1	1	0.245575	0.245575	-0.112274
amalgam_5_1896	0.925467	-0.111746	0.2263	0.0998916	0.2263	0.479327	0.986556	0.986556	0.0998916	0.2263	-0.111799
Sec61b	0.9465	-0.0793261	0.2263	0.0394068	0.2263	0.505511	0.779092	0.779092	0.0394068	0.2263	-0.111408
amalgam_5_2232	0.967784	-0.0472428	0.227964	0.00448721	0.227964	0.505511	0.460501	0.505511	0.00448721	0.227964	-0.110927
Rnf43	0.916195	-0.126273	0.227964	0.132353	0.227964	0.479327	1	1	0.132353	0.227964	-0.110901
amalgam_3_21	0.877575	-0.188405	0.211009	0.25796	0.25796	0.472222	1	1	0.25796	0.25796	-0.110867
Dhrs7b	0.932039	-0.101538	0.227964	0.0815488	0.227964	0.505511	0.744424	0.744424	0.0815488	0.227964	-0.110533
Fnta	0.91282	-0.131597	0.211009	0.14461	0.211009	0.502886	0.868486	0.868486	0.14461	0.211009	-0.110516
Fitm2	0.919215	-0.121526	0.227964	0.124471	0.227964	0.479327	1	1	0.124471	0.227964	-0.109972
amalgam_5_1341	0.934053	-0.0984243	0.228228	0.0768405	0.228228	0.505511	0.706468	0.706468	0.0768405	0.228228	-0.109685
amalgam_5_695	0.847794	-0.238214	0.216216	0.346518	0.346518	0.502886	0.816732	0.816732	0.346518	0.346518	-0.109644
Fbxw15	0.920161	-0.120042	0.228228	0.122193	0.228228	0.489952	0.962758	0.962758	0.122193	0.228228	-0.109593
Tstd1	0.926447	-0.11022	0.228228	0.101537	0.228228	0.491884	0.953228	0.953228	0.101537	0.228228	-0.109489
Ppil1	0.947658	-0.0775619	0.228228	0.0389767	0.228228	0.505511	0.6754	0.6754	0.0389767	0.228228	-0.1093
Zscan18	0.91657	-0.125682	0.228228	0.135431	0.228228	0.488603	0.966415	0.966415	0.135431	0.228228	-0.109128
amalgam_5_228	0.923943	-0.114124	0.228228	0.111736	0.228228	0.505511	0.837451	0.837451	0.111736	0.228228	-0.108624
amalgam_5_1302	0.833776	-0.262269	0.223214	0.38598	0.38598	0.499338	0.977382	0.977382	0.38598	0.38598	-0.108431
Usp17la	0.921687	-0.117651	0.228228	0.12103	0.228228	0.479327	1	1	0.12103	0.228228	-0.107898
Asb15	0.957447	-0.0627355	0.228228	0.0192172	0.228228	0.505511	0.673099	0.673099	0.0192172	0.228228	-0.107674
Siah3	0.942852	-0.0848969	0.228228	0.054207	0.228228	0.486651	0.958468	0.958468	0.054207	0.228228	-0.107475
Fabp5	0.961804	-0.0561848	0.228228	0.0122691	0.228228	0.505511	0.374387	0.505511	0.0122691	0.228228	-0.10738
Eps8_P1	0.896254	-0.15802	0.228228	0.209421	0.228228	0.496735	0.947497	0.947497	0.209421	0.228228	-0.107292
Pde7b	0.84627	-0.240809	0.223214	0.358683	0.358683	0.476287	1	1	0.358683	0.358683	-0.10723
Pde4c_P2	0.876725	-0.189803	0.223214	0.272534	0.272534	0.497235	0.976069	0.976069	0.272534	0.272534	-0.107159
Trim69	0.92126	-0.11832	0.228228	0.125281	0.228228	0.505511	0.858242	0.858242	0.125281	0.228228	-0.106739
amalgam_5_143	0.839714	-0.25203	0.226087	0.37781	0.37781	0.475997	1	1	0.37781	0.37781	-0.10654
amalgam_5_123	0.915915	-0.126714	0.228228	0.144419	0.228228	0.479327	1	1	0.144419	0.228228	-0.106488
Ly96	0.89658	-0.157495	0.226087	0.211482	0.226087	0.478193	0.998857	0.998857	0.211482	0.226087	-0.106266
Ccl3	0.893505	-0.162452	0.228228	0.222499	0.228228	0.479327	1	1	0.222499	0.228228	-0.106028
amalgam_5_1153	0.960539	-0.058084	0.228228	0.0149954	0.228228	0.505511	0.657092	0.657092	0.0149954	0.228228	-0.105948
amalgam_5_2129	0.950666	-0.0729897	0.229885	0.0354439	0.229885	0.505511	0.687541	0.687541	0.0354439	0.229885	-0.105869
amalgam_5_365	0.918571	-0.122537	0.232092	0.136794	0.232092	0.479327	1	1	0.136794	0.232092	-0.105864
amalgam_5_1728	0.875529	-0.191774	0.230769	0.28108	0.28108	0.477291	1	1	0.28108	0.28108	-0.1057
Nploc4	0.917698	-0.123908	0.232092	0.140298	0.232092	0.479327	1	1	0.140298	0.232092	-0.105687
Slco1b2	0.872887	-0.196133	0.232092	0.289986	0.289986	0.505511	0.867253	0.867253	0.289986	0.289986	-0.105446
amalgam_4_6	0.872512	-0.196753	0.237288	0.291909	0.291909	0.502886	0.66767	0.66767	0.291909	0.291909	-0.105214
amalgam_4_196	0.922655	-0.116137	0.232955	0.12432	0.232955	0.479327	1	1	0.12432	0.232955	-0.105157
amalgam_5_1436	0.913041	-0.131248	0.235127	0.159011	0.235127	0.479327	1	1	0.159011	0.235127	-0.104811
C1galt1c1	0.924563	-0.113156	0.235127	0.11869	0.235127	0.479327	0.98893	0.98893	0.11869	0.235127	-0.104735
amalgam_5_1996	0.925974	-0.110957	0.23662	0.114947	0.23662	0.479327	0.976073	0.976073	0.114947	0.23662	-0.104244
Atp6ap1	0.926306	-0.110439	0.23662	0.114157	0.23662	0.491884	0.951884	0.951884	0.114157	0.23662	-0.104088
Hnrnpk	0.919919	-0.120421	0.23662	0.136981	0.23662	0.498821	0.908452	0.908452	0.136981	0.23662	-0.103964
Car6_P1	0.860475	-0.216794	0.237288	0.332655	0.332655	0.477291	1	1	0.332655	0.332655	-0.103629
amalgam_5_970	0.926772	-0.109714	0.23743	0.114334	0.23743	0.489443	0.960076	0.960076	0.114334	0.23743	-0.103332
amalgam_5_1954	0.960311	-0.0584271	0.239554	0.0171832	0.239554	0.505511	0.698626	0.698626	0.0171832	0.239554	-0.103118
amalgam_5_184	0.932405	-0.100971	0.241667	0.0953807	0.241667	0.479327	0.973546	0.973546	0.0953807	0.241667	-0.103045
amalgam_4_73	0.914953	-0.128231	0.243767	0.157488	0.243767	0.479327	1	1	0.157488	0.243767	-0.102937
Cln3	0.923868	-0.114242	0.243767	0.126068	0.243767	0.479327	1	1	0.126068	0.243767	-0.102748
amalgam_5_1627	0.937295	-0.0934248	0.245179	0.079623	0.245179	0.505511	0.614137	0.614137	0.079623	0.245179	-0.10267
amalgam_5_2238	0.91914	-0.121643	0.247253	0.143578	0.247253	0.493939	0.946512	0.946512	0.143578	0.247253	-0.102534
Rag1	0.916964	-0.125063	0.247253	0.152118	0.247253	0.479327	0.982756	0.982756	0.152118	0.247253	-0.102279
amalgam_5_1678	0.926311	-0.110432	0.248634	0.118535	0.248634	0.505511	0.80948	0.80948	0.118535	0.248634	-0.102276
amalgam_5_208	0.918716	-0.12231	0.250681	0.146076	0.250681	0.479327	0.990233	0.990233	0.146076	0.250681	-0.10218
amalgam_3_8	0.934561	-0.0976395	0.252717	0.0907499	0.252717	0.496735	0.908238	0.908238	0.0907499	0.252717	-0.101755
Leprel2	0.882577	-0.180206	0.237288	0.272836	0.272836	0.477291	1	1	0.272836	0.272836	-0.101654
Usp17ld	0.928133	-0.107597	0.252717	0.11374	0.252717	0.479327	0.997205	0.997205	0.11374	0.252717	-0.101581
Nr1i3	0.882698	-0.180008	0.237288	0.273276	0.273276	0.497233	0.974828	0.974828	0.273276	0.273276	-0.101416
amalgam_5_172	0.872615	-0.196583	0.237705	0.305129	0.305129	0.47621	1	1	0.305129	0.305129	-0.101342
amalgam_5_2154	0.915998	-0.126584	0.254054	0.159176	0.254054	0.479327	1	1	0.159176	0.254054	-0.10103
Ano5	0.946088	-0.0799537	0.254054	0.0548361	0.254054	0.491884	0.937279	0.937279	0.0548361	0.254054	-0.100816
Pnp2	0.874714	-0.193117	0.237705	0.300841	0.300841	0.476749	1	1	0.300841	0.300841	-0.100742
amalgam_5_1243	0.923069	-0.11549	0.255376	0.134921	0.255376	0.496782	0.914439	0.914439	0.134921	0.255376	-0.100467
amalgam_5_1489	0.941406	-0.0871107	0.257373	0.0702593	0.257373	0.505511	0.54817	0.54817	0.0702593	0.257373	-0.100464
amalgam_5_1465	0.919842	-0.120543	0.259358	0.147334	0.259358	0.502553	0.887865	0.887865	0.147334	0.259358	-0.100255
amalgam_5_41	0.958794	-0.0607068	0.261333	0.0228325	0.261333	0.486217	0.94562	0.94562	0.0228325	0.261333	-0.099647
amalgam_5_2054	0.915352	-0.127601	0.263298	0.166306	0.263298	0.479327	0.990233	0.990233	0.166306	0.263298	-0.0994134
Chd2	0.951037	-0.0724266	0.263298	0.0426605	0.263298	0.500965	0.838119	0.838119	0.0426605	0.263298	-0.0992226
Kif4	0.930846	-0.103386	0.263298	0.109898	0.263298	0.479327	0.987421	0.987421	0.109898	0.263298	-0.0991477
2010012O05Rik	0.954321	-0.0674531	0.263298	0.0339575	0.263298	0.505511	0.670443	0.670443	0.0339575	0.263298	-0.099093
amalgam_3_33	0.921205	-0.118405	0.263298	0.145647	0.263298	0.504277	0.871106	0.871106	0.145647	0.263298	-0.0990692
amalgam_5_2329	0.943131	-0.0844699	0.265092	0.0678728	0.265092	0.505511	0.596972	0.596972	0.0678728	0.265092	-0.0986866
amalgam_4_34	0.839911	-0.251691	0.241935	0.405819	0.405819	0.502886	0.796116	0.796116	0.405819	0.405819	-0.0985793
amalgam_5_1305	0.92994	-0.10479	0.267016	0.115271	0.267016	0.498408	0.901397	0.901397	0.115271	0.267016	-0.0983221
amalgam_5_699	0.857126	-0.22242	0.248	0.362327	0.362327	0.502505	0.951767	0.951767	0.362327	0.362327	-0.0980649
Fbxw14	0.936293	-0.0949673	0.267016	0.0930623	0.267016	0.504878	0.8323	0.8323	0.0930623	0.267016	-0.0979328
amalgam_5_39	0.924615	-0.113075	0.268229	0.136651	0.268229	0.479327	1	1	0.136651	0.268229	-0.097741
Hist1h3g	0.908543	-0.138374	0.268229	0.196652	0.268229	0.479327	1	1	0.196652	0.268229	-0.0977337
amalgam_4_192	0.937215	-0.0935476	0.26943	0.0902922	0.26943	0.496735	0.903706	0.903706	0.0902922	0.26943	-0.0976964
Cybb	0.936186	-0.0951324	0.26943	0.0948734	0.26943	0.496735	0.916385	0.916385	0.0948734	0.26943	-0.0973067
Dhcr7_P2	0.858757	-0.219678	0.248	0.362087	0.362087	0.477291	1	1	0.362087	0.362087	-0.096919
Mat1a	0.91672	-0.125447	0.248	0.168914	0.248	0.502886	0.816743	0.816743	0.168914	0.248	-0.096887
Gcdh	0.889736	-0.16855	0.248	0.267107	0.267107	0.502886	0.909729	0.909729	0.267107	0.267107	-0.0966322
amalgam_5_656	0.928076	-0.107686	0.270619	0.127092	0.270619	0.503481	0.87023	0.87023	0.127092	0.270619	-0.0964735
amalgam_5_1395	0.881568	-0.181856	0.248062	0.295332	0.295332	0.502505	0.940157	0.940157	0.295332	0.295332	-0.0963274
Pklr	0.894489	-0.160864	0.248062	0.252711	0.252711	0.502886	0.84571	0.84571	0.252711	0.252711	-0.0960959
amalgam_5_1198	0.921478	-0.117979	0.272494	0.153461	0.272494	0.479327	0.999067	0.999067	0.153461	0.272494	-0.0960351
Atp5g3	0.911712	-0.13335	0.272494	0.190752	0.272494	0.479327	1	1	0.190752	0.272494	-0.0959493
amalgam_5_1386	0.923617	-0.114633	0.273657	0.146117	0.273657	0.505511	0.833552	0.833552	0.146117	0.273657	-0.0957531
amalgam_5_364	0.955297	-0.0659783	0.27551	0.0354439	0.27551	0.505511	0.536085	0.536085	0.0354439	0.27551	-0.0956989
Atp2a2	0.907611	-0.139854	0.27551	0.207894	0.27551	0.505511	0.697094	0.697094	0.207894	0.27551	-0.0954024
Slc18a1_P2	0.85565	-0.224908	0.248062	0.377568	0.377568	0.477291	1	1	0.377568	0.377568	-0.095137
amalgam_5_1885	0.925047	-0.112401	0.27665	0.142651	0.27665	0.505511	0.827919	0.827919	0.142651	0.27665	-0.0950602
Ggt6	0.912885	-0.131495	0.27665	0.189463	0.27665	0.479327	1	1	0.189463	0.27665	-0.0950018
amalgam_5_1961	0.889949	-0.168205	0.25	0.273354	0.273354	0.494376	0.977581	0.977581	0.273354	0.273354	-0.0947457
amalgam_5_509	0.940864	-0.0879425	0.277778	0.0838741	0.277778	0.505511	0.562928	0.562928	0.0838741	0.277778	-0.0946588
amalgam_4_246	0.920228	-0.119937	0.279597	0.162889	0.279597	0.492027	0.950682	0.950682	0.162889	0.279597	-0.0945231
Golim4	0.910716	-0.134927	0.279597	0.199979	0.279597	0.505511	0.869836	0.869836	0.199979	0.279597	-0.0943161
Amelx	0.943902	-0.0832916	0.279597	0.0739976	0.279597	0.486651	0.956823	0.956823	0.0739976	0.279597	-0.0941847
Vps45	0.954013	-0.0679197	0.279597	0.0412922	0.279597	0.505511	0.686391	0.686391	0.0412922	0.279597	-0.0940098
Cdc42bpa	0.919711	-0.120747	0.25	0.166904	0.25	0.502886	0.892426	0.892426	0.166904	0.25	-0.0938846
Fbxo27	0.943946	-0.0832244	0.279597	0.0750183	0.279597	0.504188	0.824216	0.824216	0.0750183	0.279597	-0.0936135
Olfr309	0.946241	-0.0797211	0.279597	0.0677179	0.279597	0.505511	0.786432	0.786432	0.0677179	0.279597	-0.0932176
amalgam_3_18	0.793919	-0.332936	0.253731	0.524937	0.524937	0.502886	0.956716	0.956716	0.524937	0.524937	-0.0931865
amalgam_5_299	0.873259	-0.195518	0.259259	0.334441	0.334441	0.476306	1	1	0.334441	0.334441	-0.0930041
Mmp7	0.893281	-0.162814	0.259259	0.269065	0.269065	0.502886	0.901072	0.901072	0.269065	0.269065	-0.0928275
Ttc24_P2	0.926186	-0.110626	0.279597	0.144875	0.279597	0.486651	0.967297	0.967297	0.144875	0.279597	-0.0928163
Dock2	0.921624	-0.117749	0.279597	0.163278	0.279597	0.479327	1	1	0.163278	0.279597	-0.0926773
amalgam_5_878	0.944486	-0.0823982	0.279597	0.0755168	0.279597	0.505511	0.58552	0.58552	0.0755168	0.279597	-0.0924472
amalgam_5_821	0.929717	-0.105137	0.279597	0.132093	0.279597	0.479937	0.973546	0.973546	0.132093	0.279597	-0.0924276
amalgam_5_414	0.934076	-0.098388	0.280098	0.115749	0.280098	0.479327	0.973546	0.973546	0.115749	0.280098	-0.0921387
Oas2	0.905427	-0.14333	0.280098	0.228168	0.280098	0.489438	0.969321	0.969321	0.228168	0.280098	-0.0919813
Ctsf	0.910248	-0.135668	0.259259	0.209997	0.259259	0.502886	0.819489	0.819489	0.209997	0.259259	-0.0919541
amalgam_5_2280	0.966453	-0.049229	0.281174	0.0135919	0.281174	0.504277	0.716972	0.716972	0.0135919	0.281174	-0.0918969
Pmvk	0.901259	-0.149987	0.259259	0.244479	0.259259	0.502108	0.94388	0.94388	0.244479	0.259259	-0.0917556
Enpp6	0.932021	-0.101566	0.281174	0.125444	0.281174	0.479327	1	1	0.125444	0.281174	-0.0915669
amalgam_5_1642	0.898884	-0.153793	0.259259	0.255936	0.259259	0.502886	0.90429	0.90429	0.255936	0.259259	-0.0910249
amalgam_5_856	0.918839	-0.122117	0.282238	0.180148	0.282238	0.479327	1	1	0.180148	0.282238	-0.0909001
Mkrn1	0.940296	-0.0888134	0.282238	0.0951394	0.282238	0.483979	0.964685	0.964685	0.0951394	0.282238	-0.0907353
Dpp3	0.932614	-0.100648	0.282238	0.125599	0.282238	0.494168	0.929493	0.929493	0.125599	0.282238	-0.0906852
Fggy_P2	0.870778	-0.199623	0.259259	0.351368	0.351368	0.502108	0.956343	0.956343	0.351368	0.351368	-0.0906765
Kcnd3	0.894924	-0.160164	0.259259	0.271749	0.271749	0.477291	1	1	0.271749	0.271749	-0.0906256
amalgam_5_363	0.875482	-0.191851	0.260563	0.337915	0.337915	0.502886	0.86358	0.86358	0.337915	0.337915	-0.0903985
Hist1h2ah	0.929016	-0.106224	0.282238	0.141021	0.282238	0.493939	0.937607	0.937607	0.141021	0.282238	-0.0903667
amalgam_5_1514	0.887969	-0.171419	0.265734	0.298061	0.298061	0.484046	0.991995	0.991995	0.298061	0.298061	-0.0901142
Samm50	0.893653	-0.162213	0.282238	0.280859	0.282238	0.479327	1	1	0.280859	0.282238	-0.0894622
amalgam_5_874	0.960888	-0.0575604	0.282238	0.0282195	0.282238	0.505511	0.525524	0.525524	0.0282195	0.282238	-0.089187
Tlr7	0.862111	-0.214054	0.265734	0.384017	0.384017	0.502886	0.613244	0.613244	0.384017	0.384017	-0.0889717
amalgam_5_137	0.939976	-0.0893039	0.282974	0.10264	0.282974	0.496629	0.911647	0.911647	0.10264	0.282974	-0.0882933
Serpinc1	0.891294	-0.166027	0.265734	0.294355	0.294355	0.477291	1	1	0.294355	0.294355	-0.0881816
Eif3k	0.961504	-0.0566352	0.282974	0.0277343	0.282974	0.498408	0.826257	0.826257	0.0277343	0.282974	-0.0881801
Tpp1	0.937321	-0.0933846	0.282974	0.113935	0.282974	0.505511	0.771955	0.771955	0.113935	0.282974	-0.0880938
Rspo1	0.973613	-0.0385798	0.282974	0.00526095	0.282974	0.503573	0.668638	0.668638	0.00526095	0.282974	-0.087921
Gria1	0.870992	-0.199269	0.265734	0.362289	0.362289	0.476749	1	1	0.362289	0.362289	-0.0878664
Zap70	0.865919	-0.207696	0.265734	0.378134	0.378134	0.478193	1	1	0.378134	0.378134	-0.0877214
amalgam_5_1665	0.855242	-0.225595	0.265734	0.408797	0.408797	0.502886	0.826412	0.826412	0.408797	0.408797	-0.0876419
amalgam_5_1540	0.923465	-0.114871	0.282974	0.173653	0.282974	0.504699	0.859447	0.859447	0.173653	0.282974	-0.0873386
amalgam_5_1022	0.92967	-0.10521	0.28436	0.148536	0.28436	0.487769	0.961427	0.961427	0.148536	0.28436	-0.0871314
amalgam_4_77	0.923007	-0.115586	0.268456	0.176527	0.268456	0.502886	0.651456	0.651456	0.176527	0.268456	-0.0870581
amalgam_5_970	0.903068	-0.147094	0.273333	0.255979	0.273333	0.477291	1	1	0.255979	0.273333	-0.0870495
Vbp1	0.941499	-0.0869678	0.28436	0.0998806	0.28436	0.504277	0.829636	0.829636	0.0998806	0.28436	-0.0870129
Dppa2	0.939923	-0.0893853	0.28436	0.106967	0.28436	0.487894	0.954709	0.954709	0.106967	0.28436	-0.0867709
Slc6a7	0.877867	-0.187925	0.273333	0.345569	0.345569	0.502886	0.750572	0.750572	0.345569	0.345569	-0.0867208
Fabp1	0.926127	-0.110718	0.28436	0.164923	0.28436	0.479327	0.998932	0.998932	0.164923	0.28436	-0.0866613
amalgam_4_278	0.846285	-0.240784	0.276316	0.436649	0.436649	0.502886	0.907955	0.907955	0.436649	0.436649	-0.0866505
Lmf1	0.923631	-0.114612	0.28436	0.176327	0.28436	0.481647	0.97477	0.97477	0.176327	0.28436	-0.0863806
Arhgdig	0.955702	-0.0653668	0.28436	0.0477566	0.28436	0.496735	0.867154	0.867154	0.0477566	0.28436	-0.0863474
amalgam_4_141	0.916269	-0.126156	0.28436	0.206977	0.28436	0.491884	0.958991	0.958991	0.206977	0.28436	-0.0863008
amalgam_5_1475	0.939201	-0.0904939	0.284382	0.111554	0.284382	0.489443	0.951615	0.951615	0.111554	0.284382	-0.0861967
amalgam_5_1331	0.864635	-0.209838	0.281046	0.38865	0.38865	0.502886	0.770936	0.770936	0.38865	0.38865	-0.0861259
Serpinb10	0.897541	-0.15595	0.284382	0.280434	0.284382	0.479327	0.984395	0.984395	0.280434	0.284382	-0.0861106
amalgam_5_679	0.948836	-0.0757686	0.285383	0.0745758	0.285383	0.505511	0.523345	0.523345	0.0745758	0.285383	-0.0854217
Nek8	0.898803	-0.153923	0.281046	0.279599	0.281046	0.478193	0.996834	0.996834	0.279599	0.281046	-0.0851912
Psmb11	0.951168	-0.0722274	0.285383	0.0663758	0.285383	0.504699	0.787351	0.787351	0.0663758	0.285383	-0.0850832
Luc7l3	0.923396	-0.114978	0.285383	0.183291	0.285383	0.479327	1	1	0.183291	0.285383	-0.0847227
Cndp1	0.92808	-0.107679	0.285383	0.163779	0.285383	0.496759	0.910785	0.910785	0.163779	0.285383	-0.0846084
Gngt1	0.896038	-0.158369	0.281046	0.293466	0.293466	0.502691	0.929006	0.929006	0.293466	0.293466	-0.0843222
amalgam_5_2087	0.97544	-0.0358744	0.285383	0.00448721	0.285383	0.505511	0.496139	0.505511	0.00448721	0.285383	-0.0842339
amalgam_5_667	0.923597	-0.114665	0.282051	0.18487	0.282051	0.502886	0.612544	0.612544	0.18487	0.282051	-0.084065
Apoa2	0.944703	-0.0820676	0.285383	0.0951172	0.285383	0.494002	0.917526	0.917526	0.0951172	0.285383	-0.0838518
amalgam_5_103	0.935296	-0.0965051	0.286041	0.135416	0.286041	0.491884	0.947933	0.947933	0.135416	0.286041	-0.0837983
Akap11	0.875886	-0.191186	0.282051	0.364581	0.364581	0.502886	0.883575	0.883575	0.364581	0.364581	-0.0837787
amalgam_5_2298	0.944296	-0.0826894	0.287671	0.0977179	0.287671	0.505511	0.780915	0.780915	0.0977179	0.287671	-0.0835184
amalgam_5_1625	0.940698	-0.0881968	0.289294	0.113039	0.289294	0.502831	0.847175	0.847175	0.113039	0.289294	-0.0835022
Chek1	0.911564	-0.133585	0.282051	0.237291	0.282051	0.502886	0.881504	0.881504	0.237291	0.282051	-0.083453
Tmprss15	0.909827	-0.136336	0.282051	0.245272	0.282051	0.502505	0.926153	0.926153	0.245272	0.282051	-0.0832129
amalgam_5_2188	0.933584	-0.099149	0.290909	0.144836	0.290909	0.505511	0.812051	0.812051	0.144836	0.290909	-0.0831984
Rpl37	0.918715	-0.12231	0.282051	0.209171	0.282051	0.502886	0.837726	0.837726	0.209171	0.282051	-0.0831095
Kdm5d	0.893433	-0.162569	0.282051	0.308267	0.308267	0.494008	0.978026	0.978026	0.308267	0.308267	-0.0830848
Snx33	0.930855	-0.103371	0.290909	0.157399	0.290909	0.481501	0.972158	0.972158	0.157399	0.290909	-0.0830069
amalgam_5_2088	0.939551	-0.089956	0.291855	0.119529	0.291855	0.505511	0.819638	0.819638	0.119529	0.291855	-0.0829868
amalgam_4_157	0.957686	-0.0623753	0.293454	0.0474302	0.293454	0.505511	0.636156	0.636156	0.0474302	0.293454	-0.0825814
amalgam_5_1	0.860103	-0.217419	0.282051	0.417357	0.417357	0.502691	0.945905	0.945905	0.417357	0.417357	-0.0825087
amalgam_5_647	0.87506	-0.192546	0.282209	0.372969	0.372969	0.502886	0.761659	0.761659	0.372969	0.372969	-0.0824725
Pip5k1c	0.882353	-0.180572	0.282209	0.349782	0.349782	0.502886	0.694138	0.694138	0.349782	0.349782	-0.0823774
0610007P14Rik	0.944126	-0.0829484	0.293454	0.101657	0.293454	0.479327	0.978376	0.978376	0.101657	0.293454	-0.0823563
Wnk4	0.917797	-0.123753	0.282209	0.216031	0.282209	0.502108	0.928726	0.928726	0.216031	0.282209	-0.0823553
amalgam_3_19	0.894924	-0.160163	0.283133	0.306164	0.306164	0.472222	1	1	0.306164	0.306164	-0.0823311
amalgam_5_883	0.89963	-0.152596	0.287425	0.290101	0.290101	0.477064	1	1	0.290101	0.290101	-0.082013
Bag5	0.936787	-0.0942071	0.293454	0.134825	0.293454	0.479327	0.972761	0.972761	0.134825	0.293454	-0.0819817
amalgam_5_85	0.885894	-0.174794	0.291667	0.340888	0.340888	0.47553	1	1	0.340888	0.340888	-0.0816968
amalgam_5_1080	0.91797	-0.123481	0.293722	0.218503	0.293722	0.479327	1	1	0.218503	0.293722	-0.0815642
Usp50	0.925262	-0.112066	0.293722	0.187449	0.293722	0.498815	0.904451	0.904451	0.187449	0.293722	-0.0814852
Tmprss3	0.929762	-0.105066	0.293722	0.1677	0.293722	0.479327	0.98816	0.98816	0.1677	0.293722	-0.0814753
H2-Ke6	0.903602	-0.146241	0.291667	0.277449	0.291667	0.483926	0.990897	0.990897	0.277449	0.291667	-0.0814292
Avp	0.942871	-0.0848675	0.293722	0.109944	0.293722	0.503573	0.83778	0.83778	0.109944	0.293722	-0.0813732
amalgam_5_1360	0.875504	-0.191814	0.294118	0.376778	0.376778	0.502886	0.614641	0.614641	0.376778	0.376778	-0.0813128
Trim40	0.924514	-0.113233	0.293722	0.192088	0.293722	0.503573	0.875826	0.875826	0.192088	0.293722	-0.0811313
Dgkd	0.898094	-0.155061	0.294118	0.300131	0.300131	0.502505	0.934509	0.934509	0.300131	0.300131	-0.0810489
amalgam_5_1656	0.928649	-0.106794	0.293722	0.174272	0.293722	0.505511	0.799961	0.799961	0.174272	0.293722	-0.0810323
amalgam_4_341	0.919385	-0.12126	0.294248	0.21565	0.294248	0.479327	0.989433	0.989433	0.21565	0.294248	-0.0807894
Ppp6c	0.951129	-0.0722877	0.294118	0.0766646	0.294118	0.502886	0.714296	0.714296	0.0766646	0.294118	-0.0806301
Apoa5	0.914012	-0.129714	0.294248	0.239416	0.294248	0.479327	1	1	0.239416	0.294248	-0.0805328
amalgam_5_642	0.929594	-0.105327	0.295154	0.172405	0.295154	0.499216	0.89546	0.89546	0.172405	0.295154	-0.0804122
Serpina1e_P1	0.894068	-0.161544	0.294118	0.318265	0.318265	0.502886	0.87473	0.87473	0.318265	0.318265	-0.0803215
amalgam_5_1	0.946204	-0.0797774	0.296703	0.0986446	0.296703	0.504967	0.803588	0.803588	0.0986446	0.296703	-0.0802502
Anxa11	0.928293	-0.107347	0.296703	0.178978	0.296703	0.479327	0.981801	0.981801	0.178978	0.296703	-0.0802099
Lbp	0.933432	-0.0993832	0.296703	0.156495	0.296703	0.479327	0.995309	0.995309	0.156495	0.296703	-0.0800531
Ubqlnl	0.951016	-0.0724591	0.296703	0.0790752	0.296703	0.505511	0.546943	0.546943	0.0790752	0.296703	-0.079847
Myo1f	0.933283	-0.0996134	0.296703	0.158041	0.296703	0.486651	0.964279	0.964279	0.158041	0.296703	-0.0798134
amalgam_5_1125	0.945898	-0.080244	0.296703	0.102069	0.296703	0.503573	0.827919	0.827919	0.102069	0.296703	-0.0795302
amalgam_5_160	0.922984	-0.115623	0.29718	0.205578	0.29718	0.479327	1	1	0.205578	0.29718	-0.0794357
amalgam_4_145	0.88698	-0.173026	0.294118	0.347964	0.347964	0.473123	1	1	0.347964	0.347964	-0.0793267
Txn1	0.930274	-0.104273	0.29718	0.174207	0.29718	0.496759	0.907416	0.907416	0.174207	0.29718	-0.0791365
Erbb4	0.895909	-0.158576	0.294118	0.317313	0.317313	0.497939	0.970668	0.970668	0.317313	0.317313	-0.0790522
amalgam_5_631	0.928346	-0.107266	0.298056	0.183521	0.298056	0.479327	0.994364	0.994364	0.183521	0.298056	-0.0789816
amalgam_5_1626	0.885385	-0.175624	0.295455	0.355162	0.355162	0.502886	0.885384	0.885384	0.355162	0.355162	-0.0789558
Dnajc11	0.957237	-0.0630518	0.298056	0.0565965	0.298056	0.494168	0.889796	0.889796	0.0565965	0.298056	-0.0786389
amalgam_10_5	0.947623	-0.0776153	0.298925	0.0971842	0.298925	0.505511	0.595351	0.595351	0.0971842	0.298925	-0.078578
amalgam_5_1254	0.914946	-0.128241	0.299435	0.244244	0.299435	0.502886	0.716375	0.716375	0.244244	0.299435	-0.0785061
Chd5	0.971734	-0.0413666	0.298925	0.012683	0.298925	0.505511	0.0584442	0.505511	0.012683	0.298925	-0.0784631
Sftpb	0.951096	-0.0723367	0.298925	0.0823396	0.298925	0.498815	0.853438	0.853438	0.0823396	0.298925	-0.0784412
amalgam_5_93	0.856448	-0.223562	0.303371	0.445984	0.445984	0.47557	1	1	0.445984	0.445984	-0.0783988
amalgam_5_394	0.941588	-0.0868329	0.299145	0.126495	0.299145	0.494168	0.91885	0.91885	0.126495	0.299145	-0.0779695
amalgam_4_208	0.921358	-0.118166	0.30064	0.218897	0.30064	0.479327	0.986061	0.986061	0.218897	0.30064	-0.0779612
Atp10b	0.954095	-0.0677945	0.30064	0.0711472	0.30064	0.501629	0.820498	0.820498	0.0711472	0.30064	-0.0778174
Ovch2	0.92866	-0.106778	0.30064	0.187069	0.30064	0.496735	0.924255	0.924255	0.187069	0.30064	-0.0777345
amalgam_4_180	0.936722	-0.0943072	0.300847	0.150047	0.300847	0.505511	0.785212	0.785212	0.150047	0.300847	-0.0776878
amalgam_5_2098	0.92399	-0.114051	0.302326	0.209612	0.302326	0.479327	0.986556	0.986556	0.209612	0.302326	-0.0773933
Rimbp2	0.917228	-0.124648	0.302326	0.239427	0.302326	0.482381	0.976273	0.976273	0.239427	0.302326	-0.0773848
amalgam_4_140	0.921811	-0.117457	0.307263	0.219916	0.307263	0.501883	0.934065	0.934065	0.219916	0.307263	-0.0772567
Slc30a7	0.919084	-0.121731	0.302326	0.232525	0.302326	0.479327	1	1	0.232525	0.302326	-0.0771201
amalgam_5_2219	0.959801	-0.0591933	0.302521	0.0498564	0.302521	0.505511	0.690546	0.690546	0.0498564	0.302521	-0.0770862
amalgam_4_320	0.929978	-0.104732	0.303983	0.183765	0.303983	0.498815	0.896897	0.896897	0.183765	0.303983	-0.0770551
amalgam_5_38	0.950979	-0.0725142	0.305439	0.0865797	0.305439	0.505511	0.534027	0.534027	0.0865797	0.305439	-0.0770524
Hrg	0.946289	-0.079647	0.305439	0.108587	0.305439	0.488462	0.947621	0.947621	0.108587	0.305439	-0.0767974
Asb11_P1	0.949516	-0.0747355	0.305439	0.0942143	0.305439	0.498516	0.861364	0.861364	0.0942143	0.305439	-0.0766699
amalgam_5_1110	0.942868	-0.0848716	0.305613	0.125016	0.305613	0.505511	0.712806	0.712806	0.125016	0.305613	-0.076642
Iars	0.882198	-0.180825	0.307263	0.376993	0.376993	0.502108	0.951663	0.951663	0.376993	0.376993	-0.0766098
amalgam_5_1017	0.90568	-0.142927	0.309392	0.291241	0.309392	0.48492	0.990297	0.990297	0.291241	0.309392	-0.0765727
amalgam_5_1636	0.931328	-0.102639	0.307054	0.17981	0.307054	0.479327	0.985525	0.985525	0.17981	0.307054	-0.0764852
Hspa9	0.925799	-0.111229	0.307054	0.205409	0.307054	0.479327	0.998603	0.998603	0.205409	0.307054	-0.0764568
Vrk2	0.915554	-0.127284	0.309392	0.251529	0.309392	0.502886	0.89621	0.89621	0.251529	0.309392	-0.0762954
Klhl30	0.925869	-0.11112	0.307054	0.205956	0.307054	0.479327	1	1	0.205956	0.307054	-0.0762533
Tcap	0.956227	-0.0645744	0.307054	0.0660949	0.307054	0.505511	0.591813	0.591813	0.0660949	0.307054	-0.0761869
amalgam_5_1516	0.896447	-0.15771	0.311475	0.329392	0.329392	0.485105	0.991094	0.991094	0.329392	0.329392	-0.0760616
Akap6	0.910353	-0.135501	0.311475	0.275276	0.311475	0.502505	0.928198	0.928198	0.275276	0.311475	-0.0759121
Prss42	0.949109	-0.0753538	0.307054	0.0983489	0.307054	0.493939	0.912365	0.912365	0.0983489	0.307054	-0.0758986
Ugt1a10	0.923171	-0.11533	0.311475	0.220002	0.311475	0.501285	0.940186	0.940186	0.220002	0.311475	-0.0758378
amalgam_5_1316	0.933762	-0.0988733	0.307054	0.171381	0.307054	0.479327	0.993416	0.993416	0.171381	0.307054	-0.0757405
Cenpp	0.928179	-0.107525	0.307054	0.198331	0.307054	0.493939	0.938625	0.938625	0.198331	0.307054	-0.0755479
amalgam_5_294	0.942357	-0.085655	0.307054	0.1313	0.307054	0.505511	0.785376	0.785376	0.1313	0.307054	-0.0755251
Nr5a2	0.972026	-0.0409334	0.307054	0.0143383	0.307054	0.500965	0.731436	0.731436	0.0143383	0.307054	-0.0754608
Mylk4	0.892284	-0.164425	0.311475	0.348005	0.348005	0.478193	0.996134	0.996134	0.348005	0.348005	-0.0753746
amalgam_3_23	0.888248	-0.170965	0.311475	0.362886	0.362886	0.472222	1	1	0.362886	0.362886	-0.0752639
amalgam_5_2189	0.932259	-0.101198	0.307536	0.181287	0.307536	0.482687	0.970587	0.970587	0.181287	0.307536	-0.0750517
Chordc1	0.963165	-0.0541446	0.307536	0.0411069	0.307536	0.505511	0.690866	0.690866	0.0411069	0.307536	-0.075049
Olfr571	0.974926	-0.0366356	0.307536	0.00902524	0.307536	0.505511	0.370274	0.505511	0.00902524	0.307536	-0.074903
amalgam_5_286	0.902953	-0.147277	0.31383	0.310151	0.31383	0.502886	0.882709	0.882709	0.310151	0.31383	-0.0748798
amalgam_5_2026	0.943367	-0.0841096	0.307692	0.129399	0.307692	0.505511	0.657092	0.657092	0.129399	0.307692	-0.074695
amalgam_4_114	0.87208	-0.197468	0.31746	0.418557	0.418557	0.5	0.968888	0.968888	0.418557	0.418557	-0.0746913
Map3k6_P2	0.904299	-0.145129	0.31746	0.30616	0.31746	0.502886	0.630467	0.630467	0.30616	0.31746	-0.0746036
amalgam_5_1059	0.889068	-0.169634	0.319372	0.363989	0.363989	0.502108	0.948331	0.948331	0.363989	0.363989	-0.0744544
Trim2_P1	0.950842	-0.072723	0.307692	0.0949394	0.307692	0.505511	0.702086	0.702086	0.0949394	0.307692	-0.0743632
amalgam_5_608	0.937216	-0.0935473	0.308468	0.160397	0.308468	0.505511	0.643653	0.643653	0.160397	0.308468	-0.0743518
Ucn2	0.946813	-0.0788485	0.308468	0.114766	0.308468	0.505511	0.456043	0.505511	0.114766	0.308468	-0.0741323
Rnf181	0.96785	-0.0471447	0.308468	0.0269789	0.308468	0.505511	0.366982	0.505511	0.0269789	0.308468	-0.0739689
amalgam_5_1323	0.940318	-0.0887799	0.308617	0.146977	0.308617	0.479327	0.971522	0.971522	0.146977	0.308617	-0.0739316
Pycr2	0.902409	-0.148147	0.319372	0.31698	0.319372	0.502886	0.913371	0.913371	0.31698	0.319372	-0.0739208
amalgam_5_1578	0.902825	-0.147482	0.321244	0.316558	0.321244	0.477291	1	1	0.316558	0.321244	-0.0736739
amalgam_4_285	0.891396	-0.165862	0.324742	0.359606	0.359606	0.475102	1	1	0.359606	0.359606	-0.0736713
amalgam_3_30	0.95257	-0.0701024	0.31	0.0893966	0.31	0.505511	0.66255	0.66255	0.0893966	0.31	-0.0735149
amalgam_5_197	0.924921	-0.112598	0.311377	0.222754	0.311377	0.491884	0.956853	0.956853	0.222754	0.311377	-0.0734335
Ccr5	0.841199	-0.249482	0.324742	0.507967	0.507967	0.477291	1	1	0.507967	0.507967	-0.0733887
amalgam_5_320	0.876905	-0.189508	0.326531	0.41015	0.41015	0.502886	0.927013	0.927013	0.41015	0.41015	-0.0733504
amalgam_5_1552	0.861481	-0.215109	0.329949	0.456539	0.456539	0.477291	1	1	0.456539	0.456539	-0.0732494
amalgam_5_1140	0.942298	-0.0857451	0.312749	0.140026	0.312749	0.501992	0.847747	0.847747	0.140026	0.312749	-0.0732083
amalgam_4_35	0.84231	-0.247577	0.333333	0.506226	0.506226	0.497939	0.978885	0.978885	0.506226	0.506226	-0.0731975
amalgam_5_958	0.882151	-0.180902	0.336683	0.394139	0.394139	0.502395	0.945905	0.945905	0.394139	0.394139	-0.073148
amalgam_5_211	0.897142	-0.156592	0.34	0.34178	0.34178	0.502886	0.850308	0.850308	0.34178	0.34178	-0.0730115
amalgam_5_1533	0.896359	-0.157852	0.343284	0.345041	0.345041	0.502886	0.71597	0.71597	0.345041	0.345041	-0.0729479
Lefty2	0.925963	-0.110973	0.312749	0.220184	0.312749	0.503573	0.872921	0.872921	0.220184	0.312749	-0.0729328
Adam25	0.915653	-0.127127	0.312749	0.266972	0.312749	0.479327	0.999958	0.999958	0.266972	0.312749	-0.0729119
Ptk2b_P2	0.886257	-0.174204	0.343284	0.381854	0.381854	0.477291	1	1	0.381854	0.381854	-0.0728351
Arpc5	0.907262	-0.140409	0.343284	0.303384	0.343284	0.502886	0.913285	0.913285	0.303384	0.343284	-0.0727326
amalgam_5_1542	0.917834	-0.123694	0.312871	0.25847	0.312871	0.479327	1	1	0.25847	0.312871	-0.0726816
amalgam_5_379	0.944422	-0.0824972	0.314229	0.131528	0.314229	0.503573	0.833552	0.833552	0.131528	0.314229	-0.0726786
amalgam_5_1453	0.945626	-0.0806579	0.315582	0.12599	0.315582	0.496735	0.889529	0.889529	0.12599	0.315582	-0.072565
amalgam_5_309	0.84136	-0.249204	0.343284	0.511832	0.511832	0.483926	0.994642	0.994642	0.511832	0.511832	-0.0724866
amalgam_4_51	0.935216	-0.0966289	0.316929	0.178523	0.316929	0.479327	1	1	0.178523	0.316929	-0.072308
amalgam_5_711	0.893408	-0.162609	0.346341	0.360487	0.360487	0.502886	0.777728	0.777728	0.360487	0.360487	-0.0720537
Cdk7	0.892915	-0.163405	0.346341	0.362292	0.362292	0.491314	0.981683	0.981683	0.362292	0.362292	-0.0720522
amalgam_4_170	0.891088	-0.166359	0.347826	0.369305	0.369305	0.483926	0.992196	0.992196	0.369305	0.369305	-0.0719696
Cpa6	0.937453	-0.0931817	0.316929	0.169185	0.316929	0.479327	1	1	0.169185	0.316929	-0.0719026
amalgam_5_1148	0.930528	-0.103878	0.317647	0.203762	0.317647	0.493939	0.934624	0.934624	0.203762	0.317647	-0.0717671
Hectd1	0.955256	-0.0660405	0.317647	0.0820677	0.317647	0.505511	0.531087	0.531087	0.0820677	0.317647	-0.0717087
amalgam_5_1840	0.938687	-0.0912844	0.318359	0.164334	0.318359	0.505511	0.625973	0.625973	0.164334	0.318359	-0.071592
Ifna5	0.953994	-0.0679482	0.318359	0.0897419	0.318359	0.505511	0.615618	0.615618	0.0897419	0.318359	-0.0711421
Ddah2	0.877665	-0.188257	0.347826	0.419102	0.419102	0.502886	0.892049	0.892049	0.419102	0.419102	-0.0711009
Ruvbl2	0.964231	-0.052549	0.318359	0.0445075	0.318359	0.492027	0.894148	0.894148	0.0445075	0.318359	-0.0710235
Mmel1_P1	0.91913	-0.121659	0.318359	0.261191	0.318359	0.501629	0.896184	0.896184	0.261191	0.318359	-0.0709324
Alas2	0.914794	-0.128481	0.347826	0.280834	0.347826	0.47621	1	1	0.280834	0.347826	-0.070864
amalgam_5_2288	0.935302	-0.0964955	0.318359	0.18489	0.318359	0.479327	1	1	0.18489	0.318359	-0.0707394
Slc33a1	0.930697	-0.103616	0.318359	0.208055	0.318359	0.479327	0.999768	0.999768	0.208055	0.318359	-0.0706478
amalgam_4_296	0.915571	-0.127256	0.318533	0.278867	0.318533	0.479327	1	1	0.278867	0.318533	-0.0705765
amalgam_5_1733	0.874105	-0.194122	0.347826	0.4331	0.4331	0.502108	0.958549	0.958549	0.4331	0.4331	-0.0705463
amalgam_5_71	0.916783	-0.125349	0.319846	0.273758	0.319846	0.479327	0.989142	0.989142	0.273758	0.319846	-0.0705253
amalgam_5_784	0.910126	-0.135862	0.350711	0.303093	0.350711	0.502886	0.855718	0.855718	0.303093	0.350711	-0.0704342
amalgam_5_190	0.928685	-0.106739	0.321154	0.219023	0.321154	0.479327	0.980471	0.980471	0.219023	0.321154	-0.0703956
amalgam_5_1365	0.914275	-0.1293	0.353774	0.286637	0.353774	0.502886	0.654416	0.654416	0.286637	0.353774	-0.070167
Ppie	0.949994	-0.0740091	0.321154	0.112784	0.321154	0.492027	0.922515	0.922515	0.112784	0.321154	-0.0701423
amalgam_5_1434	0.892748	-0.163675	0.356808	0.373003	0.373003	0.477291	1	1	0.373003	0.373003	-0.0700999
Agmo	0.953513	-0.0686755	0.321154	0.0962394	0.321154	0.492995	0.911028	0.911028	0.0962394	0.321154	-0.0698187
amalgam_5_1113	0.889246	-0.169345	0.359813	0.387242	0.387242	0.497939	0.9691	0.9691	0.387242	0.387242	-0.0697733
Itih3	0.955912	-0.0650502	0.321154	0.0847861	0.321154	0.505511	0.758358	0.758358	0.0847861	0.321154	-0.0697127
amalgam_5_722	0.971909	-0.0411065	0.321154	0.0201915	0.321154	0.501629	0.713127	0.713127	0.0201915	0.321154	-0.0696686
amalgam_5_2060	0.947611	-0.0776331	0.321905	0.126919	0.321905	0.500391	0.858639	0.858639	0.126919	0.321905	-0.0695959
amalgam_5_1666	0.932821	-0.100328	0.323194	0.203141	0.323194	0.479327	0.973544	0.973544	0.203141	0.323194	-0.0694472
Pla2g4d	0.947837	-0.077289	0.323194	0.126459	0.323194	0.501709	0.833636	0.833636	0.126459	0.323194	-0.0694094
Mep1a	0.936721	-0.0943094	0.323194	0.184165	0.323194	0.479327	1	1	0.184165	0.323194	-0.069298
amalgam_5_1430	0.971058	-0.0423699	0.323251	0.0232091	0.323251	0.501629	0.719474	0.719474	0.0232091	0.323251	-0.0692469
amalgam_5_1368	0.875464	-0.191879	0.362791	0.435756	0.435756	0.496771	0.977581	0.977581	0.435756	0.435756	-0.0692218
Col5a2	0.964515	-0.0521246	0.323251	0.0473055	0.323251	0.500965	0.77878	0.77878	0.0473055	0.323251	-0.0690697
amalgam_5_1528	0.891502	-0.16569	0.365741	0.382959	0.382959	0.477291	1	1	0.382959	0.382959	-0.0690676
amalgam_4_42	0.921861	-0.117379	0.368664	0.257996	0.368664	0.494376	0.968481	0.968481	0.257996	0.368664	-0.0690641
amalgam_4_375	0.9315	-0.102373	0.323917	0.211632	0.323917	0.486651	0.966152	0.966152	0.211632	0.323917	-0.069042
Tmprss11d	0.921689	-0.117648	0.323917	0.259874	0.323917	0.496735	0.929948	0.929948	0.259874	0.323917	-0.068852
amalgam_5_2175	0.938687	-0.0912846	0.324578	0.176188	0.324578	0.493939	0.927747	0.927747	0.176188	0.324578	-0.0688307
Ptges3	0.926023	-0.11088	0.324578	0.239954	0.324578	0.479327	0.994253	0.994253	0.239954	0.324578	-0.0687317
Cacnb3	0.904841	-0.144264	0.368664	0.334364	0.368664	0.486405	0.989576	0.989576	0.334364	0.368664	-0.0686383
Armc5	0.945577	-0.0807336	0.324578	0.141609	0.324578	0.479327	0.971196	0.971196	0.141609	0.324578	-0.0685355
Dnah5	0.928157	-0.10756	0.324578	0.230985	0.324578	0.479327	1	1	0.230985	0.324578	-0.0684529
amalgam_8_0	0.963602	-0.0534908	0.324578	0.0526585	0.324578	0.504348	0.727705	0.727705	0.0526585	0.324578	-0.0683897
amalgam_5_816	0.932807	-0.100349	0.325279	0.208249	0.325279	0.479327	0.982154	0.982154	0.208249	0.325279	-0.0683793
amalgam_4_7	0.929299	-0.105785	0.326531	0.225869	0.326531	0.484592	0.969343	0.969343	0.225869	0.326531	-0.0683521
Epha8	0.914107	-0.129564	0.368664	0.296971	0.368664	0.502886	0.81243	0.81243	0.296971	0.368664	-0.0683175
amalgam_5_1082	0.891676	-0.165409	0.368664	0.386902	0.386902	0.502886	0.864491	0.864491	0.386902	0.386902	-0.0682143
amalgam_5_332	0.899299	-0.153127	0.371041	0.358984	0.371041	0.47673	1	1	0.358984	0.371041	-0.06813
Chrna1	0.918376	-0.122843	0.371041	0.279009	0.371041	0.502886	0.901994	0.901994	0.279009	0.371041	-0.0681021
amalgam_5_462	0.930042	-0.104632	0.327778	0.225084	0.327778	0.501629	0.874377	0.874377	0.225084	0.327778	-0.0677656
Tnnc2	0.910446	-0.135354	0.371041	0.316489	0.371041	0.497939	0.962529	0.962529	0.316489	0.371041	-0.0676285
Bpifc	0.939382	-0.0902158	0.327778	0.178236	0.327778	0.479327	1	1	0.178236	0.327778	-0.067572
amalgam_5_1047	0.887971	-0.171416	0.371041	0.405044	0.405044	0.502691	0.93535	0.93535	0.405044	0.405044	-0.0672804
Kdm6a	0.902596	-0.147848	0.327778	0.352841	0.352841	0.498815	0.926126	0.926126	0.352841	0.352841	-0.0668895
Slc1a2	0.902832	-0.147471	0.371041	0.352021	0.371041	0.486405	0.989736	0.989736	0.352021	0.371041	-0.0668679
Ppp1r1c	0.887383	-0.172371	0.371041	0.409625	0.409625	0.502886	0.890509	0.890509	0.409625	0.409625	-0.0668135
Msr1	0.912775	-0.131668	0.327778	0.311255	0.327778	0.479327	1	1	0.311255	0.327778	-0.0667404
Asgr1	0.94113	-0.0875336	0.327778	0.172945	0.327778	0.479327	0.984046	0.984046	0.172945	0.327778	-0.0667086
amalgam_5_1894	0.941839	-0.0864469	0.327778	0.169208	0.327778	0.479327	0.980471	0.980471	0.169208	0.327778	-0.0667006
amalgam_5_242	0.951657	-0.0714858	0.327839	0.116937	0.327839	0.504348	0.789376	0.789376	0.116937	0.327839	-0.0666282
Glra4	0.932408	-0.100967	0.327839	0.219252	0.327839	0.505511	0.650819	0.650819	0.219252	0.327839	-0.0665431
Sptlc1	0.91381	-0.130034	0.371041	0.307913	0.371041	0.502886	0.688226	0.688226	0.307913	0.371041	-0.0665215
Pla2g2e_P1	0.900112	-0.151823	0.371041	0.365494	0.371041	0.502886	0.819443	0.819443	0.365494	0.371041	-0.0663648
Slc2a9_P2	0.943376	-0.0840949	0.327839	0.162841	0.327839	0.505511	0.687213	0.687213	0.162841	0.327839	-0.0662867
Slc25a40	0.94145	-0.0870443	0.327839	0.173771	0.327839	0.487438	0.954805	0.954805	0.173771	0.327839	-0.0661556
Pde1b	0.897126	-0.156618	0.371041	0.378122	0.378122	0.502691	0.924349	0.924349	0.378122	0.378122	-0.0661506
amalgam_5_1262	0.943556	-0.0838194	0.327839	0.162658	0.327839	0.505511	0.693341	0.693341	0.162658	0.327839	-0.0661103
amalgam_4_421	0.945613	-0.0806779	0.328494	0.151611	0.328494	0.505511	0.609411	0.609411	0.151611	0.328494	-0.0660969
amalgam_5_1233	0.953126	-0.0692611	0.32971	0.111359	0.32971	0.496887	0.860968	0.860968	0.111359	0.32971	-0.0660248
Camkk1	0.908037	-0.139178	0.371041	0.336018	0.371041	0.501285	0.948435	0.948435	0.336018	0.371041	-0.0659197
Dhx9	0.902372	-0.148206	0.32971	0.359504	0.359504	0.505511	0.473569	0.505511	0.359504	0.359504	-0.0658473
Sstr1	0.922807	-0.1159	0.371041	0.270558	0.371041	0.502886	0.81256	0.81256	0.270558	0.371041	-0.0658008
Fbxw9	0.957847	-0.0621327	0.32971	0.0875234	0.32971	0.494125	0.889052	0.889052	0.0875234	0.32971	-0.0657286
amalgam_5_183	0.917189	-0.124709	0.32973	0.29766	0.32973	0.479327	1	1	0.29766	0.32973	-0.0656318
amalgam_4_110	0.907677	-0.139748	0.371041	0.339127	0.371041	0.47269	1	1	0.339127	0.371041	-0.065631
P2rx1_P2	0.945984	-0.0801123	0.32973	0.151693	0.32973	0.505511	0.720219	0.720219	0.151693	0.32973	-0.0656148
Zfp36	0.932034	-0.101545	0.32973	0.226221	0.32973	0.479327	1	1	0.226221	0.32973	-0.0655442
amalgam_5_2241	0.944489	-0.082394	0.329749	0.160474	0.329749	0.479327	0.991772	0.991772	0.160474	0.329749	-0.0654699
amalgam_5_1650	0.951789	-0.0712867	0.330948	0.120673	0.330948	0.505511	0.732853	0.732853	0.120673	0.330948	-0.0654691
Dnah2	0.948167	-0.0767874	0.330948	0.140469	0.330948	0.503573	0.822449	0.822449	0.140469	0.330948	-0.0654551
Manf	0.942453	-0.0855074	0.330948	0.171847	0.330948	0.479327	1	1	0.171847	0.330948	-0.0654011
amalgam_5_868	0.944365	-0.0825828	0.330961	0.161863	0.330961	0.496751	0.887895	0.887895	0.161863	0.330961	-0.0653108
Serpina3n	0.942973	-0.0847109	0.330961	0.169484	0.330961	0.496735	0.895618	0.895618	0.169484	0.330961	-0.0653011
amalgam_5_729	0.898093	-0.155063	0.371041	0.379546	0.379546	0.476763	1	1	0.379546	0.379546	-0.0652408
amalgam_5_944	0.947473	-0.077843	0.33156	0.145267	0.33156	0.505511	0.724131	0.724131	0.145267	0.33156	-0.0652194
Rnf112	0.944173	-0.0828775	0.33156	0.163481	0.33156	0.479327	0.985389	0.985389	0.163481	0.33156	-0.0651859
Kif1b	0.950945	-0.0725668	0.33156	0.126686	0.33156	0.494002	0.90738	0.90738	0.126686	0.33156	-0.0651122
amalgam_5_590	0.942967	-0.0847204	0.33157	0.170833	0.33157	0.504188	0.828559	0.828559	0.170833	0.33157	-0.0650167
Gm13280	0.940052	-0.0891871	0.33157	0.187122	0.33157	0.503573	0.841846	0.841846	0.187122	0.33157	-0.064917
Nrsn1	0.938934	-0.090905	0.33157	0.193147	0.33157	0.479327	1	1	0.193147	0.33157	-0.0649164
amalgam_5_2254	0.943817	-0.0834208	0.331579	0.167005	0.331579	0.490584	0.945814	0.945814	0.167005	0.331579	-0.0648405
Myo7a	0.932705	-0.100507	0.331579	0.22786	0.331579	0.501629	0.87365	0.87365	0.22786	0.331579	-0.0645586
Fabp2	0.943541	-0.0838424	0.331579	0.169837	0.331579	0.479327	1	1	0.169837	0.331579	-0.0645559
amalgam_4_200	0.907857	-0.139463	0.371041	0.344583	0.371041	0.474201	1	1	0.344583	0.371041	-0.0645305
amalgam_8_0	0.904088	-0.145465	0.371041	0.360125	0.371041	0.502886	0.681365	0.681365	0.360125	0.371041	-0.0645206
Tmem204	0.927398	-0.10874	0.331579	0.255461	0.331579	0.479327	1	1	0.255461	0.331579	-0.0644477
Rnf34	0.961256	-0.0570071	0.331579	0.0744751	0.331579	0.500965	0.796187	0.796187	0.0744751	0.331579	-0.0643034
Grin1	0.9067	-0.141303	0.371041	0.350765	0.371041	0.501285	0.951047	0.951047	0.350765	0.371041	-0.0642905
Ubap2l	0.9254	-0.111851	0.331579	0.266599	0.331579	0.479327	1	1	0.266599	0.331579	-0.0642183
amalgam_5_220	0.899583	-0.152671	0.371308	0.37979	0.37979	0.476229	1	1	0.37979	0.37979	-0.0641916
Coro1a	0.959126	-0.0602076	0.331579	0.0859171	0.331579	0.505511	0.631287	0.631287	0.0859171	0.331579	-0.0641765
amalgam_5_550	0.949992	-0.0740131	0.331579	0.135865	0.331579	0.498106	0.865628	0.865628	0.135865	0.331579	-0.0641614
amalgam_5_1512	0.924655	-0.113012	0.37395	0.271495	0.37395	0.502886	0.836683	0.836683	0.271495	0.37395	-0.0639919
amalgam_5_1600	0.918537	-0.12259	0.376569	0.300658	0.376569	0.502886	0.764969	0.764969	0.300658	0.376569	-0.0639829
amalgam_5_706	0.946482	-0.0793534	0.331579	0.156274	0.331579	0.503573	0.822915	0.822915	0.156274	0.331579	-0.0639679
amalgam_4_245	0.916563	-0.125693	0.331606	0.310034	0.331606	0.486651	0.971428	0.971428	0.310034	0.331606	-0.0639266
amalgam_5_684	0.886887	-0.173178	0.379167	0.428139	0.428139	0.476763	1	1	0.428139	0.428139	-0.0638014
amalgam_5_2253	0.973567	-0.0386481	0.332759	0.0223469	0.332759	0.496992	0.763957	0.763957	0.0223469	0.332759	-0.0637996
Mamdc4_P1	0.950238	-0.0736392	0.332759	0.136826	0.332759	0.501629	0.834504	0.834504	0.136826	0.332759	-0.0636119
amalgam_5_218	0.960176	-0.0586289	0.333333	0.0823579	0.333333	0.505511	0.692416	0.692416	0.0823579	0.333333	-0.063571
amalgam_4_269	0.928857	-0.106471	0.334477	0.253667	0.334477	0.479327	0.998801	0.998801	0.253667	0.334477	-0.0634287
Zranb3	0.941771	-0.0865521	0.334477	0.185007	0.334477	0.494125	0.921094	0.921094	0.185007	0.334477	-0.0634265
amalgam_5_309	0.940734	-0.0881417	0.335043	0.191022	0.335043	0.479327	0.976568	0.976568	0.191022	0.335043	-0.0633665
Tbc1d24	0.941029	-0.0876894	0.335043	0.189752	0.335043	0.479327	0.976228	0.976228	0.189752	0.335043	-0.0632955
Klhdc3	0.925026	-0.112434	0.335043	0.274571	0.335043	0.498408	0.906733	0.906733	0.274571	0.335043	-0.0631141
amalgam_5_171	0.908293	-0.138771	0.381743	0.350914	0.381743	0.501634	0.947169	0.947169	0.350914	0.381743	-0.0631129
amalgam_5_878	0.90785	-0.139475	0.384298	0.353302	0.384298	0.487942	0.984781	0.984781	0.353302	0.384298	-0.0630222
amalgam_4_45	0.907902	-0.139392	0.335043	0.353169	0.353169	0.504188	0.890891	0.890891	0.353169	0.353169	-0.0630074
amalgam_5_913	0.946113	-0.0799155	0.336163	0.162946	0.336163	0.505511	0.657757	0.657757	0.162946	0.336163	-0.0629699
Glyctk	0.942561	-0.0853417	0.336163	0.182892	0.336163	0.491884	0.941797	0.941797	0.182892	0.336163	-0.0629655
Gabrg3	0.894732	-0.160473	0.384298	0.405567	0.405567	0.47553	1	1	0.405567	0.405567	-0.0628954
Decr2	0.911585	-0.133551	0.336163	0.339051	0.339051	0.479327	1	1	0.339051	0.339051	-0.0627337
amalgam_5_1741	0.94991	-0.0741369	0.336163	0.142731	0.336163	0.505511	0.554686	0.554686	0.142731	0.336163	-0.0626815
Usp39_P2	0.932116	-0.101419	0.336163	0.241382	0.336163	0.479327	1	1	0.241382	0.336163	-0.0626052
Rabgef1	0.963708	-0.0533321	0.336163	0.0670689	0.336163	0.505511	0.466213	0.505511	0.0670689	0.336163	-0.0625841
Fgl1	0.932731	-0.100467	0.336163	0.239046	0.336163	0.494965	0.927364	0.927364	0.239046	0.336163	-0.0624422
Ndufab1	0.949204	-0.0752099	0.384298	0.148331	0.384298	0.502886	0.665822	0.665822	0.148331	0.384298	-0.0623316
Txlna	0.964763	-0.0517536	0.336163	0.0627009	0.336163	0.505511	0.601847	0.601847	0.0627009	0.336163	-0.0622455
amalgam_5_769	0.944838	-0.0818618	0.336163	0.173714	0.336163	0.505511	0.666279	0.666279	0.173714	0.336163	-0.0622284
amalgam_5_20	0.887797	-0.171698	0.384298	0.434147	0.434147	0.496771	0.97529	0.97529	0.434147	0.434147	-0.0622169
amalgam_5_1249	0.948234	-0.0766854	0.336163	0.154507	0.336163	0.487186	0.949088	0.949088	0.154507	0.336163	-0.0621958
Akap14	0.908451	-0.13852	0.384298	0.355794	0.384298	0.502886	0.899443	0.899443	0.355794	0.384298	-0.0621678
Actr1a	0.93115	-0.102914	0.336163	0.249973	0.336163	0.491884	0.95194	0.95194	0.249973	0.336163	-0.0619654
amalgam_5_984	0.952811	-0.0697379	0.336667	0.129751	0.336667	0.503387	0.807548	0.807548	0.129751	0.336667	-0.0618499
Rnf5	0.931912	-0.101735	0.336667	0.247294	0.336667	0.479327	0.998104	0.998104	0.247294	0.336667	-0.0617312
Ide	0.889259	-0.169324	0.384298	0.43227	0.43227	0.48855	0.986226	0.986226	0.43227	0.43227	-0.0616755
H2-DMb2_P2	0.92892	-0.106373	0.336667	0.263308	0.336667	0.494002	0.935948	0.935948	0.263308	0.336667	-0.0616471
amalgam_4_174	0.912315	-0.132396	0.384298	0.342437	0.384298	0.502505	0.921046	0.921046	0.342437	0.384298	-0.0616199
Urod	0.88977	-0.168495	0.384298	0.430909	0.430909	0.478193	1	1	0.430909	0.430909	-0.0616043
Rpl23	0.910508	-0.135256	0.384298	0.350423	0.384298	0.487942	0.986226	0.986226	0.350423	0.384298	-0.0615964
Epx_P1	0.922461	-0.11644	0.384298	0.295861	0.384298	0.502886	0.891641	0.891641	0.295861	0.384298	-0.0615866
Ppme1	0.956462	-0.0642203	0.384298	0.110071	0.384298	0.502886	0.358732	0.502886	0.110071	0.384298	-0.0615441
Ccin	0.942877	-0.0848585	0.336667	0.188558	0.336667	0.479327	0.993639	0.993639	0.188558	0.336667	-0.0614845
amalgam_5_1770	0.935573	-0.0960774	0.336667	0.229394	0.336667	0.500488	0.879344	0.879344	0.229394	0.336667	-0.0614336
amalgam_5_1724	0.896616	-0.157438	0.384298	0.407774	0.407774	0.502886	0.855718	0.855718	0.407774	0.407774	-0.0613347
Slc11a1	0.946669	-0.0790677	0.336667	0.167702	0.336667	0.496889	0.877012	0.877012	0.167702	0.336667	-0.0613139
Pde3a	0.912015	-0.13287	0.384298	0.345937	0.384298	0.502886	0.901971	0.901971	0.345937	0.384298	-0.0612537
Serpinb3a	0.962558	-0.0550553	0.336667	0.0772453	0.336667	0.486651	0.938661	0.938661	0.0772453	0.336667	-0.0612285
Tfr2	0.938806	-0.0911004	0.336667	0.212952	0.336667	0.479327	1	1	0.212952	0.336667	-0.0611938
Def8	0.95184	-0.0712093	0.336667	0.138302	0.336667	0.496759	0.867762	0.867762	0.138302	0.336667	-0.0611811
amalgam_5_2114	0.956481	-0.0641917	0.336667	0.112158	0.336667	0.505511	0.671326	0.671326	0.112158	0.336667	-0.0609929
Fcgrt	0.962947	-0.0544711	0.336667	0.0762425	0.336667	0.500488	0.800682	0.800682	0.0762425	0.336667	-0.060888
Tor3a	0.928751	-0.106636	0.336667	0.268678	0.336667	0.505511	0.466738	0.505511	0.268678	0.336667	-0.0608644
amalgam_5_1445	0.917144	-0.124779	0.384298	0.325518	0.384298	0.484003	0.989281	0.989281	0.325518	0.384298	-0.0608206
Klhl6	0.953052	-0.0693727	0.336667	0.133143	0.336667	0.503573	0.79928	0.79928	0.133143	0.336667	-0.0607484
C8g	0.922017	-0.117134	0.384298	0.303224	0.384298	0.502505	0.908398	0.908398	0.303224	0.384298	-0.0607031
Fbp1	0.922367	-0.116588	0.384298	0.301761	0.384298	0.501285	0.942086	0.942086	0.301761	0.384298	-0.0606649
Pex6	0.946631	-0.0791265	0.336667	0.171334	0.336667	0.501629	0.844131	0.844131	0.171334	0.336667	-0.0606233
Tbce	0.95524	-0.0660646	0.336667	0.121299	0.336667	0.496735	0.878016	0.878016	0.121299	0.336667	-0.0605246
Dusp19	0.90282	-0.14749	0.384298	0.388798	0.388798	0.502505	0.932475	0.932475	0.388798	0.388798	-0.0605117
amalgam_10_21	0.949682	-0.0744832	0.336667	0.154322	0.336667	0.494283	0.905508	0.905508	0.154322	0.336667	-0.0604485
amalgam_5_1978	0.939928	-0.0893777	0.336667	0.210913	0.336667	0.479327	0.9725	0.9725	0.210913	0.336667	-0.06041
Tm9sf4	0.957582	-0.0625322	0.336667	0.108253	0.336667	0.505511	0.509636	0.509636	0.108253	0.336667	-0.0603785
Cyp8b1	0.928286	-0.107358	0.336667	0.274114	0.336667	0.479327	1	1	0.274114	0.336667	-0.0603427
amalgam_5_347	0.912053	-0.13281	0.336667	0.35205	0.35205	0.5	0.915457	0.915457	0.35205	0.35205	-0.0602153
Mut	0.903998	-0.145609	0.384298	0.386535	0.386535	0.502886	0.866224	0.866224	0.386535	0.386535	-0.060109
amalgam_5_922	0.90464	-0.144585	0.384298	0.384439	0.384439	0.492684	0.977356	0.977356	0.384439	0.384439	-0.0600276
Sult1b1	0.885928	-0.174739	0.384298	0.453402	0.453402	0.478193	0.998866	0.998866	0.453402	0.453402	-0.0600257
Kctd7	0.957816	-0.0621789	0.336667	0.108386	0.336667	0.505511	0.738211	0.738211	0.108386	0.336667	-0.0600043
Sirt4	0.966604	-0.0490038	0.336667	0.0602829	0.336667	0.491884	0.899338	0.899338	0.0602829	0.336667	-0.0597751
Hist1h3c	0.960965	-0.0574446	0.336667	0.0912851	0.336667	0.491884	0.908531	0.908531	0.0912851	0.336667	-0.0597195
Otx2_P2	0.940657	-0.0882589	0.336667	0.210562	0.336667	0.500965	0.864607	0.864607	0.210562	0.336667	-0.0597178
Phpt1	0.925825	-0.111188	0.384298	0.290396	0.384298	0.502886	0.806779	0.806779	0.290396	0.384298	-0.0597092
Srprb	0.946601	-0.0791716	0.336667	0.177432	0.336667	0.487912	0.948027	0.948027	0.177432	0.336667	-0.0594552
Phex	0.946283	-0.0796556	0.336667	0.179903	0.336667	0.496751	0.885021	0.885021	0.179903	0.336667	-0.0593405
amalgam_5_1357	0.867877	-0.204438	0.384298	0.512756	0.512756	0.477291	1	1	0.512756	0.512756	-0.0593051
amalgam_5_1443	0.912089	-0.132754	0.384298	0.357675	0.384298	0.502886	0.90467	0.90467	0.357675	0.384298	-0.059276
amalgam_5_2353	0.975005	-0.0365178	0.336667	0.0238708	0.336667	0.493148	0.83505	0.83505	0.0238708	0.336667	-0.0592367
Prlr	0.941238	-0.0873687	0.384298	0.210034	0.384298	0.502886	0.795308	0.795308	0.210034	0.384298	-0.0592107
amalgam_5_69	0.906477	-0.141658	0.384298	0.382629	0.384298	0.487942	0.987047	0.987047	0.382629	0.384298	-0.0591029
Anxa7	0.954298	-0.0674877	0.336667	0.133958	0.336667	0.5	0.840541	0.840541	0.133958	0.336667	-0.0589188
Rnf186	0.937846	-0.0925766	0.336667	0.231061	0.336667	0.492876	0.933494	0.933494	0.231061	0.336667	-0.058904
Klhl23	0.942122	-0.0860147	0.336667	0.207236	0.336667	0.490584	0.947376	0.947376	0.207236	0.336667	-0.058794
amalgam_5_1422	0.953707	-0.0683826	0.336667	0.138123	0.336667	0.503573	0.803044	0.803044	0.138123	0.336667	-0.0587909
amalgam_5_1610	0.927652	-0.108345	0.384298	0.28678	0.384298	0.497218	0.958551	0.958551	0.28678	0.384298	-0.0587716
amalgam_5_1619	0.94283	-0.084931	0.336667	0.203627	0.336667	0.479327	0.982031	0.982031	0.203627	0.336667	-0.0587014
amalgam_5_1561	0.937167	-0.0936225	0.336667	0.236796	0.336667	0.479327	1	1	0.236796	0.336667	-0.0585726
amalgam_5_2021	0.949099	-0.07537	0.336667	0.167235	0.336667	0.505511	0.514928	0.514928	0.167235	0.336667	-0.0585378
Cib2	0.908104	-0.139071	0.384298	0.379808	0.384298	0.502886	0.904763	0.904763	0.379808	0.384298	-0.0584704
Nphs1	0.930187	-0.104407	0.336667	0.275634	0.336667	0.479327	0.983436	0.983436	0.275634	0.336667	-0.0584332
Cryz	0.928744	-0.106647	0.384298	0.283511	0.384298	0.502691	0.894826	0.894826	0.283511	0.384298	-0.058382
Trpd52l3	0.907506	-0.140021	0.384298	0.382952	0.384298	0.478193	1	1	0.382952	0.384298	-0.0583686
Ttc4	0.890811	-0.166809	0.336667	0.446792	0.446792	0.505511	0.880339	0.880339	0.446792	0.446792	-0.0583655
C3	0.900522	-0.151167	0.384298	0.411083	0.411083	0.487942	0.988025	0.988025	0.411083	0.411083	-0.0583611
amalgam_5_1288	0.945054	-0.0815321	0.336667	0.192439	0.336667	0.505511	0.709212	0.709212	0.192439	0.336667	-0.0583531
Olfr1052	0.933074	-0.099937	0.336667	0.260814	0.336667	0.479327	0.98773	0.98773	0.260814	0.336667	-0.0583302
amalgam_3_28	0.933729	-0.0989235	0.336667	0.257698	0.336667	0.479327	0.998321	0.998321	0.257698	0.336667	-0.058255
amalgam_5_346	0.874163	-0.194026	0.384298	0.500998	0.500998	0.502886	0.885464	0.885464	0.500998	0.500998	-0.0582398
Fbxl5	0.964234	-0.0525442	0.336667	0.0782358	0.336667	0.505511	0.508133	0.508133	0.0782358	0.336667	-0.0581452
amalgam_5_1498	0.885585	-0.175297	0.384298	0.466377	0.466377	0.501285	0.958551	0.958551	0.466377	0.466377	-0.0580694
Poc1b	0.966199	-0.0496076	0.336667	0.067619	0.336667	0.505511	0.667933	0.667933	0.067619	0.336667	-0.0580375
amalgam_5_305	0.956216	-0.0645918	0.336667	0.126433	0.336667	0.505511	0.761103	0.761103	0.126433	0.336667	-0.0580124
amalgam_5_70	0.952752	-0.0698273	0.336667	0.147933	0.336667	0.494002	0.904227	0.904227	0.147933	0.336667	-0.0579521
Bmpr1b_P2	0.898882	-0.153797	0.384298	0.42007	0.42007	0.476229	1	1	0.42007	0.42007	-0.0579319
amalgam_5_630	0.881023	-0.182748	0.384298	0.482038	0.482038	0.502886	0.905303	0.905303	0.482038	0.482038	-0.0579162
Dnajb13	0.935663	-0.0959385	0.336667	0.24957	0.336667	0.479327	1	1	0.24957	0.336667	-0.0578325
amalgam_5_628	0.94533	-0.08111	0.336957	0.194974	0.336957	0.479327	0.981138	0.981138	0.194974	0.336957	-0.05759
amalgam_5_1830	0.917792	-0.123761	0.384298	0.342555	0.384298	0.47799	1	1	0.342555	0.384298	-0.0575821
amalgam_4_113	0.938532	-0.0915227	0.337984	0.235538	0.337984	0.505511	0.551095	0.551095	0.235538	0.337984	-0.0574707
Trim31	0.920836	-0.118984	0.337984	0.329146	0.337984	0.496735	0.928701	0.928701	0.329146	0.337984	-0.0574232
Tuba4a	0.914609	-0.128773	0.384298	0.358456	0.384298	0.482591	0.991442	0.991442	0.358456	0.384298	-0.0573766
amalgam_4_72	0.945418	-0.0809761	0.338485	0.195694	0.338485	0.505511	0.777249	0.777249	0.195694	0.338485	-0.0573652
amalgam_5_1402	0.906156	-0.142168	0.384892	0.395718	0.395718	0.477291	1	1	0.395718	0.395718	-0.0572389
amalgam_5_253	0.93921	-0.0904809	0.339506	0.233621	0.339506	0.500965	0.866322	0.866322	0.233621	0.339506	-0.0571376
Usp37	0.955379	-0.0658553	0.339506	0.135846	0.339506	0.492027	0.916321	0.916321	0.135846	0.339506	-0.0570935
Pnliprp2	0.935076	-0.0968444	0.384892	0.257925	0.384892	0.502886	0.873662	0.873662	0.257925	0.384892	-0.0569936
amalgam_5_1998	0.938557	-0.0914839	0.34	0.238358	0.34	0.481975	0.967971	0.967971	0.238358	0.34	-0.0569734
Cept1	0.938743	-0.0911984	0.34	0.237758	0.34	0.479327	0.989479	0.989479	0.237758	0.34	-0.0568955
Fbxw26	0.935726	-0.0958422	0.34	0.255585	0.34	0.486701	0.960871	0.960871	0.255585	0.34	-0.0567832
Adam21	0.947332	-0.0780575	0.34	0.187842	0.34	0.494744	0.907985	0.907985	0.187842	0.34	-0.0566859
Zfand6_P2	0.927981	-0.107833	0.34	0.298372	0.34	0.480211	0.974007	0.974007	0.298372	0.34	-0.0566384
Atf7	0.938002	-0.0923372	0.34	0.244289	0.34	0.479327	1	1	0.244289	0.34	-0.0565192
Pkn3	0.924009	-0.11402	0.384892	0.319608	0.384892	0.502505	0.915431	0.915431	0.319608	0.384892	-0.0564837
Osbp	0.963838	-0.0531368	0.34	0.0865053	0.34	0.505511	0.545	0.545	0.0865053	0.34	-0.0564821
Fbxo36	0.94467	-0.0821183	0.34	0.205663	0.34	0.493939	0.920396	0.920396	0.205663	0.34	-0.0564025
Hist1h2bp	0.936445	-0.0947338	0.34	0.253909	0.34	0.485685	0.964979	0.964979	0.253909	0.34	-0.056397
amalgam_5_777	0.977234	-0.0332247	0.34	0.0200876	0.34	0.501898	0.654098	0.654098	0.0200876	0.34	-0.0563847
Klhl33	0.985424	-0.0211837	0.34	0.00220808	0.34	0.496735	0.655691	0.655691	0.00220808	0.34	-0.0562637
Cyp2d12	0.890601	-0.167149	0.384892	0.460683	0.460683	0.502886	0.580081	0.580081	0.460683	0.460683	-0.0562618
Ptpn11	0.914672	-0.128674	0.384892	0.366298	0.384892	0.502886	0.879843	0.879843	0.366298	0.384892	-0.0561232
amalgam_5_425	0.896152	-0.158185	0.384892	0.442121	0.442121	0.494008	0.977356	0.977356	0.442121	0.442121	-0.05607
amalgam_5_554	0.931041	-0.103083	0.34	0.287173	0.34	0.495309	0.928039	0.928039	0.287173	0.34	-0.0558562
Plekha1	0.921599	-0.117789	0.384892	0.335691	0.384892	0.502886	0.892936	0.892936	0.335691	0.384892	-0.0558389
amalgam_4_67	0.92754	-0.108518	0.34	0.305925	0.34	0.485692	0.969343	0.969343	0.305925	0.34	-0.0558201
amalgam_5_1511	0.949256	-0.0751311	0.34	0.180802	0.34	0.505511	0.770512	0.770512	0.180802	0.34	-0.0558072
amalgam_5_328	0.938781	-0.091139	0.340361	0.24448	0.340361	0.479327	0.999067	0.999067	0.24448	0.340361	-0.0557548
Rnf220	0.923448	-0.114897	0.340361	0.327721	0.340361	0.494125	0.939821	0.939821	0.327721	0.340361	-0.055667
amalgam_5_1474	0.927915	-0.107935	0.340841	0.305239	0.340841	0.483545	0.971522	0.971522	0.305239	0.340841	-0.0556253
Pgk2	0.931399	-0.102529	0.384892	0.287272	0.384892	0.502886	0.885146	0.885146	0.287272	0.384892	-0.0555408
amalgam_5_1568	0.951924	-0.0710819	0.341829	0.165789	0.341829	0.496745	0.872815	0.872815	0.165789	0.341829	-0.0554755
amalgam_5_1754	0.958612	-0.0609809	0.342814	0.123551	0.342814	0.494962	0.883609	0.883609	0.123551	0.342814	-0.05538
Eef1g	0.948546	-0.0762105	0.342814	0.187642	0.342814	0.496735	0.896649	0.896649	0.187642	0.342814	-0.0553799
amalgam_5_1138	0.950688	-0.0729561	0.343284	0.175888	0.343284	0.496735	0.876154	0.876154	0.175888	0.343284	-0.0550646
Acsm1	0.929166	-0.105991	0.343284	0.302497	0.343284	0.479327	0.997513	0.997513	0.302497	0.343284	-0.055039
Ppp1r10	0.932958	-0.100116	0.384892	0.282104	0.384892	0.502886	0.809323	0.809323	0.282104	0.384892	-0.0550231
amalgam_5_1804	0.928782	-0.106587	0.34375	0.305399	0.34375	0.479327	0.975989	0.975989	0.305399	0.34375	-0.0549066
amalgam_5_231	0.949465	-0.0748132	0.344725	0.184722	0.344725	0.501629	0.834408	0.834408	0.184722	0.344725	-0.0548741
amalgam_4_156	0.928005	-0.107796	0.345697	0.310258	0.345697	0.479327	1	1	0.310258	0.345697	-0.0547903
amalgam_14_2	0.95967	-0.0593903	0.346667	0.119845	0.346667	0.505511	0.618775	0.618775	0.119845	0.346667	-0.0547211
Prss54	0.943442	-0.0839943	0.346667	0.223113	0.346667	0.481802	0.96553	0.96553	0.223113	0.346667	-0.0547202
Neurog1	0.936252	-0.0950314	0.346667	0.2663	0.346667	0.505511	0.677942	0.677942	0.2663	0.346667	-0.0546078
Alg2	0.942859	-0.0848866	0.346667	0.227495	0.346667	0.496735	0.893011	0.893011	0.227495	0.346667	-0.0545845
amalgam_5_95	0.948096	-0.0768946	0.346667	0.195156	0.346667	0.501629	0.834408	0.834408	0.195156	0.346667	-0.0545657
amalgam_5_1917	0.949986	-0.0740212	0.347059	0.18361	0.347059	0.494125	0.906716	0.906716	0.18361	0.347059	-0.0544872
Ugdh	0.916614	-0.125613	0.384892	0.36858	0.384892	0.502886	0.818753	0.818753	0.36858	0.384892	-0.0544494
Prkce	0.920826	-0.118999	0.384892	0.348894	0.384892	0.502886	0.820357	0.820357	0.348894	0.384892	-0.054419
Fbxo15	0.938547	-0.0914985	0.347059	0.25452	0.347059	0.479327	0.975987	0.975987	0.25452	0.347059	-0.0543756
amalgam_5_1298	0.959581	-0.0595234	0.347507	0.122091	0.347507	0.500488	0.815502	0.815502	0.122091	0.347507	-0.0543636
Trim54	0.943424	-0.0840212	0.347507	0.225698	0.347507	0.494125	0.918986	0.918986	0.225698	0.347507	-0.0543173
amalgam_5_716	0.946074	-0.0799753	0.347953	0.209411	0.347953	0.496735	0.892313	0.892313	0.209411	0.347953	-0.0543034
Mbnl2	0.927922	-0.107925	0.347953	0.314178	0.347953	0.479327	0.994965	0.994965	0.314178	0.347953	-0.0542672
amalgam_5_840	0.90581	-0.142719	0.384892	0.416835	0.416835	0.502886	0.855202	0.855202	0.416835	0.416835	-0.0542383
Fam192a	0.940863	-0.0879428	0.347953	0.241736	0.347953	0.504277	0.830294	0.830294	0.241736	0.347953	-0.0542307
amalgam_5_1802	0.946918	-0.0786885	0.347953	0.204849	0.347953	0.498408	0.868126	0.868126	0.204849	0.347953	-0.0541823
amalgam_5_1103	0.91483	-0.128424	0.384892	0.378614	0.384892	0.502886	0.673248	0.673248	0.378614	0.384892	-0.0541697
amalgam_5_1692	0.863397	-0.211904	0.384892	0.555367	0.555367	0.502108	0.955386	0.955386	0.555367	0.555367	-0.0541244
Papss1	0.9398	-0.0895738	0.384892	0.249132	0.384892	0.502886	0.746393	0.746393	0.249132	0.384892	-0.0540641
amalgam_5_627	0.903692	-0.146097	0.384892	0.42654	0.42654	0.476749	1	1	0.42654	0.42654	-0.0540616
amalgam_5_65	0.954097	-0.0677919	0.348837	0.159706	0.348837	0.5033	0.803225	0.803225	0.159706	0.348837	-0.0540084
Tsks	0.888014	-0.171346	0.384892	0.485461	0.485461	0.478193	1	1	0.485461	0.485461	-0.0537762
Ptpn9	0.895255	-0.159629	0.384892	0.460495	0.460495	0.502886	0.895126	0.895126	0.460495	0.460495	-0.0537589
amalgam_5_1738	0.91351	-0.130507	0.384892	0.38851	0.38851	0.502108	0.927648	0.927648	0.38851	0.38851	-0.053586
Shfm1	0.964848	-0.0516264	0.348837	0.0921713	0.348837	0.505511	0.489597	0.505511	0.0921713	0.348837	-0.0534541
amalgam_5_1574	0.955384	-0.0658478	0.349275	0.154513	0.349275	0.505511	0.527766	0.527766	0.154513	0.349275	-0.0534048
Paox_P2	0.958868	-0.0605952	0.349275	0.131916	0.349275	0.505511	0.566993	0.566993	0.131916	0.349275	-0.0533057
Cacna1d	0.946522	-0.0792914	0.384892	0.212853	0.384892	0.502886	0.765251	0.765251	0.212853	0.384892	-0.0532775
amalgam_5_1451	0.949947	-0.0740808	0.349711	0.190975	0.349711	0.505511	0.707462	0.707462	0.190975	0.349711	-0.0532659
amalgam_5_129	0.936778	-0.0942207	0.384892	0.272093	0.384892	0.502886	0.828832	0.828832	0.272093	0.384892	-0.0532613
amalgam_5_1094	0.891942	-0.164978	0.384892	0.475664	0.475664	0.497939	0.969679	0.969679	0.475664	0.475664	-0.0532383
Nostrin	0.958452	-0.0612214	0.349711	0.135352	0.349711	0.486651	0.944786	0.944786	0.135352	0.349711	-0.053173
amalgam_5_1296	0.895461	-0.159298	0.386667	0.464162	0.464162	0.493712	0.977714	0.977714	0.464162	0.464162	-0.0530987
Fbxo47_P2	0.945545	-0.0807813	0.349711	0.220459	0.349711	0.495425	0.907249	0.907249	0.220459	0.349711	-0.0530469
Mmp21	0.924367	-0.113462	0.386667	0.340901	0.386667	0.502886	0.790061	0.790061	0.340901	0.386667	-0.0530288
Erlec1	0.944593	-0.0822357	0.349711	0.227314	0.349711	0.505511	0.774958	0.774958	0.227314	0.349711	-0.0529082
Ghsr	0.951677	-0.0714564	0.349711	0.181959	0.349711	0.505511	0.688289	0.688289	0.181959	0.349711	-0.0528797
Aoah	0.950515	-0.0732189	0.349711	0.189789	0.349711	0.486239	0.95443	0.95443	0.189789	0.349711	-0.0528442
amalgam_5_661	0.909417	-0.136986	0.387417	0.412636	0.412636	0.487942	0.985323	0.985323	0.412636	0.412636	-0.052662
Cand2	0.945555	-0.0807669	0.349711	0.222969	0.349711	0.496735	0.896582	0.896582	0.222969	0.349711	-0.0526402
Fbxo28	0.964877	-0.0515829	0.349711	0.095676	0.349711	0.497194	0.816392	0.816392	0.095676	0.349711	-0.0525732
Hist1h2ak	0.938733	-0.0912131	0.349711	0.265235	0.349711	0.479778	0.969865	0.969865	0.265235	0.349711	-0.0525724
amalgam_5_1486	0.941051	-0.0876552	0.349711	0.251371	0.349711	0.496735	0.895753	0.895753	0.251371	0.349711	-0.0525654
Trpv1	0.885417	-0.175571	0.387417	0.50193	0.50193	0.478193	0.998608	0.998608	0.50193	0.50193	-0.0525583
Napg	0.950648	-0.0730167	0.349711	0.19065	0.349711	0.479327	0.96925	0.96925	0.19065	0.349711	-0.0525548
Sytl1_P1	0.954955	-0.066496	0.349711	0.162642	0.349711	0.491884	0.925576	0.925576	0.162642	0.349711	-0.0524498
Car3	0.906926	-0.140944	0.387417	0.425518	0.425518	0.48582	0.989736	0.989736	0.425518	0.425518	-0.0523016
amalgam_5_512	0.958111	-0.0617354	0.349711	0.142199	0.349711	0.496735	0.85959	0.85959	0.142199	0.349711	-0.0522963
Uvrag	0.92672	-0.109795	0.349711	0.334103	0.349711	0.491842	0.956919	0.956919	0.334103	0.349711	-0.0522754
amalgam_4_276	0.889395	-0.169104	0.387417	0.49168	0.49168	0.48355	0.992438	0.992438	0.49168	0.49168	-0.0521378
Klk11_P2	0.950066	-0.0738999	0.349711	0.198812	0.349711	0.493822	0.913766	0.913766	0.198812	0.349711	-0.051845
amalgam_5_667	0.94035	-0.0887307	0.349711	0.260508	0.349711	0.479327	0.994671	0.994671	0.260508	0.349711	-0.0518346
amalgam_7_0	0.913045	-0.131243	0.388889	0.402971	0.402971	0.478193	1	1	0.402971	0.402971	-0.0518049
amalgam_5_18	0.981561	-0.0268496	0.349711	0.0117916	0.349711	0.501629	0.592884	0.592884	0.0117916	0.349711	-0.0517776
Aadacl2	0.881244	-0.182386	0.388889	0.520139	0.520139	0.494701	0.978854	0.978854	0.520139	0.520139	-0.0517759
amalgam_5_1404	0.916662	-0.125538	0.38961	0.387202	0.38961	0.494854	0.9691	0.9691	0.387202	0.38961	-0.0517294
amalgam_5_1787	0.91127	-0.13405	0.391586	0.411355	0.411355	0.502505	0.927648	0.927648	0.411355	0.411355	-0.0517141
Uba6	0.924066	-0.113932	0.349711	0.351743	0.351743	0.479327	0.993644	0.993644	0.351743	0.351743	-0.0516995
Ntpcr_P2	0.934979	-0.0969937	0.349711	0.293384	0.349711	0.479327	0.989328	0.989328	0.293384	0.349711	-0.0516553
Plb1	0.95265	-0.0699825	0.349711	0.183227	0.349711	0.505511	0.46666	0.505511	0.183227	0.349711	-0.0515778
Mgst2	0.933755	-0.0988842	0.391586	0.301255	0.391586	0.502886	0.816291	0.816291	0.301255	0.391586	-0.0515251
amalgam_5_30	0.961981	-0.0559197	0.349711	0.119889	0.349711	0.505511	0.663194	0.663194	0.119889	0.349711	-0.0515144
Stab1	0.9248	-0.112786	0.349711	0.349364	0.349711	0.505511	0.84105	0.84105	0.349364	0.349711	-0.0515121
Ahcy	0.927206	-0.109037	0.391586	0.337291	0.391586	0.502886	0.737259	0.737259	0.337291	0.391586	-0.0514652
Ppp2r1b	0.931238	-0.102779	0.391586	0.316012	0.391586	0.502886	0.792837	0.792837	0.316012	0.391586	-0.0514198
amalgam_5_1042	0.956324	-0.0644289	0.349711	0.159473	0.349711	0.5033	0.794315	0.794315	0.159473	0.349711	-0.0513701
Prtn3_P2	0.960943	-0.0574767	0.349711	0.128156	0.349711	0.505511	0.484315	0.505511	0.128156	0.349711	-0.0512841
Asb1	0.968042	-0.0468578	0.349711	0.0804843	0.349711	0.505511	0.573778	0.573778	0.0804843	0.349711	-0.051276
Eno3	0.916889	-0.125182	0.391586	0.389494	0.391586	0.492813	0.971964	0.971964	0.389494	0.391586	-0.0512619
amalgam_5_1924	0.906272	-0.141984	0.391586	0.435936	0.435936	0.478193	1	1	0.435936	0.435936	-0.0511964
Arhgap30	0.965677	-0.0503879	0.349711	0.0964612	0.349711	0.505511	0.683968	0.683968	0.0964612	0.349711	-0.0511763
amalgam_5_92	0.869192	-0.202253	0.391586	0.558842	0.558842	0.502886	0.862397	0.862397	0.558842	0.558842	-0.0511116
Vps53	0.977992	-0.0321054	0.349711	0.0256081	0.349711	0.505511	0.467566	0.505511	0.0256081	0.349711	-0.0510996
amalgam_5_1865	0.957925	-0.0620153	0.349711	0.150087	0.349711	0.501629	0.804788	0.804788	0.150087	0.349711	-0.0510792
amalgam_5_1111	0.935525	-0.0961517	0.349711	0.295359	0.349711	0.479327	0.992816	0.992816	0.295359	0.349711	-0.0509268
Rnf144b_P2	0.969273	-0.0450246	0.349711	0.0744155	0.349711	0.505511	0.67305	0.67305	0.0744155	0.349711	-0.0508029
amalgam_5_1547	0.937833	-0.0925974	0.349711	0.28288	0.349711	0.479327	0.976073	0.976073	0.28288	0.349711	-0.0507803
amalgam_5_1756	0.95184	-0.0712084	0.349711	0.193872	0.349711	0.496735	0.889308	0.889308	0.193872	0.349711	-0.0507349
amalgam_4_184	0.928746	-0.106644	0.41691	0.366491	0.41691	0.502886	0.334796	0.502886	0.334796	0.41691	-0.0506794
Pfkfb3	0.912704	-0.131781	0.391586	0.412862	0.412862	0.502886	0.903196	0.903196	0.412862	0.412862	-0.0506294
Klhl13	0.939772	-0.0896176	0.349711	0.272428	0.349711	0.496759	0.895732	0.895732	0.272428	0.349711	-0.0506114
Tor4a	0.950236	-0.0736415	0.349711	0.205761	0.349711	0.486651	0.95275	0.95275	0.205761	0.349711	-0.050565
Crip2	0.943041	-0.0846079	0.349711	0.253308	0.349711	0.501629	0.852845	0.852845	0.253308	0.349711	-0.050456
Nkx2-2_P2	0.951062	-0.0723881	0.349711	0.201148	0.349711	0.493939	0.911232	0.911232	0.201148	0.349711	-0.0504172
Fam132a	0.942071	-0.0860919	0.349711	0.259785	0.349711	0.479327	0.980237	0.980237	0.259785	0.349711	-0.050397
Dolk	0.944331	-0.0826354	0.349711	0.245791	0.349711	0.496735	0.891392	0.891392	0.245791	0.349711	-0.0503609
Tmem87a	0.923863	-0.114249	0.349711	0.362961	0.362961	0.486651	0.96874	0.96874	0.362961	0.362961	-0.0502857
Tulp4	0.935422	-0.09631	0.349711	0.300566	0.349711	0.49217	0.93746	0.93746	0.300566	0.349711	-0.0502796
amalgam_5_846	0.899312	-0.153106	0.391586	0.469737	0.469737	0.497939	0.968108	0.968108	0.469737	0.469737	-0.0502411
Rhag	0.933642	-0.0990588	0.349711	0.311482	0.349711	0.479327	1	1	0.311482	0.349711	-0.0501799
Slc30a2	0.945558	-0.0807624	0.349711	0.240733	0.349711	0.479327	0.967929	0.967929	0.240733	0.349711	-0.0499486
amalgam_5_603	0.909515	-0.136831	0.393082	0.43175	0.43175	0.476749	1	1	0.43175	0.43175	-0.0499117
amalgam_4_33	0.93605	-0.0953428	0.349711	0.300348	0.349711	0.482245	0.969235	0.969235	0.300348	0.349711	-0.0498048
amalgam_5_34	0.9158	-0.126896	0.394984	0.405145	0.405145	0.502108	0.934403	0.934403	0.405145	0.405145	-0.0497927
Cdkn2c_P1	0.936568	-0.094545	0.394984	0.298188	0.394984	0.502886	0.841164	0.841164	0.298188	0.394984	-0.0496844
amalgam_9_0	0.914155	-0.12949	0.395639	0.413677	0.413677	0.502886	0.810313	0.810313	0.413677	0.413677	-0.0496384
Apobec1	0.936772	-0.0942308	0.349711	0.298012	0.349711	0.479327	1	1	0.298012	0.349711	-0.0495433
amalgam_5_181	0.953892	-0.0681024	0.349711	0.187369	0.349711	0.502083	0.811593	0.811593	0.187369	0.349711	-0.0495311
Rab24	0.943541	-0.0838422	0.349711	0.257336	0.349711	0.505511	0.541984	0.541984	0.257336	0.349711	-0.049425
Xrra1	0.928429	-0.107137	0.349711	0.345736	0.349711	0.491884	0.953811	0.953811	0.345736	0.349711	-0.0494174
amalgam_5_755	0.952686	-0.0699266	0.349711	0.196539	0.349711	0.505511	0.700141	0.700141	0.196539	0.349711	-0.0494068
amalgam_5_690	0.934924	-0.0970785	0.349711	0.309798	0.349711	0.479327	0.992099	0.992099	0.309798	0.349711	-0.0494053
amalgam_4_263	0.902473	-0.148045	0.397516	0.464194	0.464194	0.474867	1	1	0.464194	0.464194	-0.0493434
amalgam_5_719	0.944338	-0.0826243	0.349711	0.253083	0.349711	0.505058	0.80948	0.80948	0.253083	0.349711	-0.0493051
amalgam_5_397	0.981929	-0.0263097	0.349711	0.013377	0.349711	0.500196	0.639783	0.639783	0.013377	0.349711	-0.049295
Awat2	0.958412	-0.0612814	0.349711	0.156929	0.349711	0.505511	0.696488	0.696488	0.156929	0.349711	-0.0492884
amalgam_5_2038	0.961647	-0.0564205	0.349711	0.134822	0.349711	0.495425	0.868793	0.868793	0.134822	0.349711	-0.0490993
Ubap2	0.945688	-0.0805642	0.349711	0.245981	0.349711	0.496735	0.898752	0.898752	0.245981	0.349711	-0.0490715
amalgam_5_2091	0.945301	-0.0811549	0.349711	0.248966	0.349711	0.505511	0.697166	0.697166	0.248966	0.349711	-0.0490062
H2-DMb2_P1	0.963211	-0.054077	0.349711	0.124134	0.349711	0.505511	0.232631	0.505511	0.124134	0.349711	-0.0489996
Elovl4	0.933823	-0.098779	0.397516	0.319455	0.397516	0.502886	0.825745	0.825745	0.319455	0.397516	-0.048954
amalgam_4_179	0.881213	-0.182437	0.398148	0.539521	0.539521	0.473986	1	1	0.539521	0.539521	-0.0488916
amalgam_4_239	0.917525	-0.12418	0.349711	0.404666	0.404666	0.479327	1	1	0.404666	0.404666	-0.0487909
amalgam_5_1188	0.939003	-0.0907986	0.3498	0.290552	0.3498	0.479327	0.990233	0.990233	0.290552	0.3498	-0.0487384
amalgam_5_1036	0.918898	-0.122024	0.4	0.398823	0.4	0.502108	0.926165	0.926165	0.398823	0.4	-0.0487142
Urm1_P2	0.953667	-0.0684432	0.3498	0.194204	0.3498	0.496759	0.865935	0.865935	0.194204	0.3498	-0.0487139
amalgam_5_506	0.882824	-0.179802	0.40184	0.536344	0.536344	0.502886	0.843612	0.843612	0.536344	0.536344	-0.0486467
Stambp	0.955511	-0.0656558	0.3498	0.181659	0.3498	0.492995	0.906259	0.906259	0.181659	0.3498	-0.048634
amalgam_5_1079	0.93538	-0.0963758	0.40367	0.313314	0.40367	0.502395	0.901975	0.901975	0.313314	0.40367	-0.0485753
amalgam_5_1858	0.928485	-0.10705	0.405488	0.352143	0.405488	0.501285	0.937253	0.937253	0.352143	0.405488	-0.0485237
amalgam_4_12	0.918672	-0.122379	0.3498	0.401524	0.401524	0.479327	0.988526	0.988526	0.401524	0.401524	-0.0484973
Prss55	0.924089	-0.113897	0.3498	0.3752	0.3752	0.479327	1	1	0.3752	0.3752	-0.0484902
Tmprss5	0.939139	-0.0905888	0.3498	0.292188	0.3498	0.479327	1	1	0.292188	0.3498	-0.048405
amalgam_5_1633	0.942218	-0.0858672	0.407295	0.273487	0.407295	0.502886	0.855718	0.855718	0.273487	0.407295	-0.0483487
amalgam_5_82	0.883376	-0.1789	0.409091	0.536921	0.536921	0.502886	0.779668	0.779668	0.536921	0.536921	-0.0483191
Cryga	0.948987	-0.0755397	0.3498	0.229383	0.3498	0.487601	0.946976	0.946976	0.229383	0.3498	-0.0483031
amalgam_5_298	0.957542	-0.0625921	0.3498	0.169262	0.3498	0.496735	0.876064	0.876064	0.169262	0.3498	-0.0482861
Ifna4	0.937035	-0.0938252	0.3498	0.305747	0.3498	0.479327	0.989328	0.989328	0.305747	0.3498	-0.048286
amalgam_5_145	0.938797	-0.0911153	0.3498	0.29564	0.3498	0.505511	0.822016	0.822016	0.29564	0.3498	-0.0482216
amalgam_5_770	0.926289	-0.110466	0.350461	0.366222	0.366222	0.479327	1	1	0.366222	0.366222	-0.0481916
BC024978	0.946872	-0.0787585	0.350461	0.244631	0.350461	0.479327	0.993254	0.993254	0.244631	0.350461	-0.0481599
Nfam1	0.949933	-0.0741018	0.350461	0.223953	0.350461	0.491884	0.932264	0.932264	0.223953	0.350461	-0.0481545
Ifit3	0.968215	-0.0466003	0.350461	0.0926618	0.350461	0.505511	0.466963	0.505511	0.0926618	0.350461	-0.0481427
Phf14_P1	0.941067	-0.0876305	0.350461	0.282299	0.350461	0.479327	1	1	0.282299	0.350461	-0.0481346
amalgam_5_1158	0.925137	-0.112261	0.410876	0.373112	0.410876	0.496771	0.962876	0.962876	0.373112	0.410876	-0.0480658
amalgam_5_1163	0.952305	-0.0705051	0.350461	0.208162	0.350461	0.505511	0.502812	0.505511	0.208162	0.350461	-0.0480561
Scnm1	0.944382	-0.0825576	0.350461	0.262593	0.350461	0.493939	0.921644	0.921644	0.262593	0.350461	-0.0479426
Tgoln1	0.93824	-0.0919709	0.350461	0.301107	0.350461	0.497196	0.892356	0.892356	0.301107	0.350461	-0.0479425
Cdkl2	0.877706	-0.18819	0.410876	0.55683	0.55683	0.472222	1	1	0.55683	0.55683	-0.0478525
amalgam_5_1706	0.946277	-0.0796655	0.350461	0.250862	0.350461	0.505511	0.754414	0.754414	0.250862	0.350461	-0.0478443
Prss58	0.942606	-0.0852731	0.350461	0.27503	0.350461	0.479327	0.985689	0.985689	0.27503	0.350461	-0.0478058
amalgam_5_2267	0.935509	-0.0961767	0.350461	0.319472	0.350461	0.479327	0.994692	0.994692	0.319472	0.350461	-0.0476621
amalgam_5_608	0.920989	-0.118744	0.411411	0.397538	0.411411	0.497939	0.957807	0.957807	0.397538	0.411411	-0.0475715
amalgam_5_1313	0.912469	-0.132152	0.413174	0.436686	0.436686	0.502886	0.789655	0.789655	0.436686	0.436686	-0.0475524
amalgam_4_42	0.955809	-0.0652052	0.350649	0.187153	0.350649	0.491884	0.922449	0.922449	0.187153	0.350649	-0.0474566
amalgam_5_120	0.962768	-0.0547402	0.351492	0.136118	0.351492	0.505511	0.603373	0.603373	0.136118	0.351492	-0.0474096
Akap3	0.900664	-0.15094	0.413174	0.485495	0.485495	0.472222	1	1	0.485495	0.485495	-0.0473672
amalgam_4_13	0.921994	-0.117171	0.352332	0.394255	0.394255	0.479327	1	1	0.394255	0.394255	-0.0473632
amalgam_4_57	0.925251	-0.112083	0.41369	0.378508	0.41369	0.497213	0.961186	0.961186	0.378508	0.41369	-0.0472904
Cryba1	0.946819	-0.0788395	0.352332	0.251335	0.352332	0.498821	0.8638	0.8638	0.251335	0.352332	-0.0472838
amalgam_5_2275	0.948948	-0.0755998	0.352713	0.236964	0.352713	0.504004	0.810849	0.810849	0.236964	0.352713	-0.0472739
amalgam_5_1798	0.957	-0.0634097	0.353548	0.17992	0.353548	0.505511	0.746687	0.746687	0.17992	0.353548	-0.0472352
Ppp2r2a	0.928183	-0.10752	0.41369	0.363924	0.41369	0.502886	0.863071	0.863071	0.363924	0.41369	-0.0471999
Cyp2f2	0.940178	-0.088994	0.353548	0.295315	0.353548	0.479327	1	1	0.295315	0.353548	-0.0471414
amalgam_5_1852	0.980172	-0.0288929	0.353925	0.0234614	0.353925	0.500488	0.649746	0.649746	0.0234614	0.353925	-0.0470852
Uqcrq	0.922092	-0.117017	0.41369	0.396196	0.41369	0.502886	0.717947	0.717947	0.396196	0.41369	-0.0470515
Usp9y	0.97095	-0.0425305	0.353925	0.078352	0.353925	0.505511	0.599262	0.599262	0.078352	0.353925	-0.0470366
amalgam_5_585	0.903855	-0.145837	0.41369	0.476039	0.476039	0.476749	1	1	0.476039	0.476039	-0.0470118
Eml2_P2	0.947219	-0.0782302	0.353925	0.251328	0.353925	0.491884	0.93699	0.93699	0.251328	0.353925	-0.0469192
amalgam_5_1952	0.921497	-0.117949	0.414706	0.400705	0.414706	0.497939	0.958551	0.958551	0.400705	0.414706	-0.0468464
amalgam_5_155	0.93498	-0.0969925	0.353925	0.331103	0.353925	0.491884	0.946512	0.946512	0.331103	0.353925	-0.0465599
amalgam_5_306	0.87722	-0.188989	0.416422	0.567344	0.567344	0.502886	0.844167	0.844167	0.567344	0.567344	-0.0465204
amalgam_4_325	0.946496	-0.079332	0.354673	0.259253	0.354673	0.486645	0.957422	0.957422	0.259253	0.354673	-0.0465105
Chrng	0.9348	-0.0972704	0.416422	0.332592	0.416422	0.502886	0.654148	0.654148	0.332592	0.416422	-0.0465038
Dcst1_P2	0.940634	-0.0882942	0.354673	0.297561	0.354673	0.479327	0.998393	0.998393	0.297561	0.354673	-0.0464802
amalgam_5_906	0.910751	-0.134871	0.418605	0.452532	0.452532	0.478193	0.994642	0.994642	0.452532	0.452532	-0.0464431
Fbxw10	0.951972	-0.0710093	0.354673	0.222873	0.354673	0.505511	0.751055	0.751055	0.222873	0.354673	-0.046294
amalgam_5_1809	0.896544	-0.157553	0.42029	0.508433	0.508433	0.502886	0.66099	0.66099	0.508433	0.508433	-0.046284
Pdgfra	0.949826	-0.0742644	0.42029	0.239132	0.42029	0.502886	0.748416	0.748416	0.239132	0.42029	-0.0461452
Pvalb_P2	0.912031	-0.132845	0.42029	0.449587	0.449587	0.498136	0.958299	0.958299	0.449587	0.449587	-0.0461219
Nsfl1c	0.960836	-0.0576379	0.354673	0.158709	0.354673	0.491884	0.915422	0.915422	0.158709	0.354673	-0.0460757
Meis1	0.953802	-0.0682377	0.354673	0.211332	0.354673	0.479327	0.994671	0.994671	0.211332	0.354673	-0.0460628
Isg15	0.942512	-0.0854177	0.354673	0.289284	0.354673	0.496759	0.889945	0.889945	0.289284	0.354673	-0.0460125
Hsd17b11	0.900071	-0.15189	0.42029	0.498667	0.498667	0.487942	0.987886	0.987886	0.498667	0.498667	-0.0458994
amalgam_5_1457	0.947038	-0.0785064	0.354673	0.260531	0.354673	0.479327	0.990233	0.990233	0.260531	0.354673	-0.0458588
Eif3a	0.956223	-0.0645812	0.374046	0.267804	0.374046	0.505511	0.19523	0.505511	0.19523	0.374046	-0.0458174
amalgam_5_2002	0.943193	-0.084375	0.354673	0.286495	0.354673	0.494125	0.918571	0.918571	0.286495	0.354673	-0.0458058
amalgam_4_256	0.92144	-0.118039	0.42029	0.409594	0.42029	0.480722	0.992196	0.992196	0.409594	0.42029	-0.0457573
Ptk7	0.926514	-0.110116	0.42029	0.385198	0.42029	0.502886	0.582523	0.582523	0.385198	0.42029	-0.0456227
amalgam_5_779	0.918811	-0.12216	0.42029	0.4245	0.4245	0.502886	0.775325	0.775325	0.4245	0.4245	-0.0454583
amalgam_5_654	0.957312	-0.0629389	0.35488	0.189751	0.35488	0.498408	0.838417	0.838417	0.189751	0.35488	-0.0454303
amalgam_5_1824	0.927766	-0.108167	0.420455	0.381109	0.420455	0.502886	0.823501	0.823501	0.381109	0.420455	-0.0453166
Akr1b8	0.90953	-0.136807	0.420455	0.466666	0.466666	0.502886	0.766384	0.766384	0.466666	0.466666	-0.0452823
Ap1g1	0.947339	-0.0780468	0.35488	0.262983	0.35488	0.491884	0.935587	0.935587	0.262983	0.35488	-0.0452728
amalgam_4_290	0.959771	-0.0592383	0.420904	0.172557	0.420904	0.502886	0.720958	0.720958	0.172557	0.420904	-0.0452028
amalgam_5_179	0.942353	-0.085661	0.355247	0.296862	0.355247	0.479327	0.981699	0.981699	0.296862	0.355247	-0.0451815
amalgam_5_1240	0.94651	-0.0793104	0.356061	0.269662	0.356061	0.50246	0.834996	0.834996	0.269662	0.356061	-0.0451419
amalgam_5_1997	0.8972	-0.156499	0.422535	0.514769	0.514769	0.497939	0.968108	0.968108	0.514769	0.514769	-0.0451322
Ttc9c	0.956413	-0.0642947	0.356061	0.198881	0.356061	0.501248	0.814055	0.814055	0.198881	0.356061	-0.0450967
Birc7	0.918012	-0.123416	0.356061	0.43131	0.43131	0.479327	1	1	0.43131	0.43131	-0.0450727
Sec31a	0.947257	-0.0781719	0.356061	0.265545	0.356061	0.494283	0.909953	0.909953	0.265545	0.356061	-0.0450162
Serpinb7_P2	0.949862	-0.0742104	0.356061	0.24741	0.356061	0.479327	1	1	0.24741	0.356061	-0.0450148
Adck2	0.957589	-0.0625216	0.422535	0.190839	0.422535	0.502505	0.847703	0.847703	0.190839	0.422535	-0.0449739
amalgam_5_1613	0.961678	-0.0563738	0.356061	0.159353	0.356061	0.497503	0.828877	0.828877	0.159353	0.356061	-0.044966
amalgam_5_1456	0.921947	-0.117245	0.422969	0.413824	0.422969	0.5	0.948331	0.948331	0.413824	0.422969	-0.0449264
Yipf5	0.966881	-0.0485901	0.356061	0.119032	0.356061	0.505511	0.47447	0.505511	0.119032	0.356061	-0.0449136
Shpk	0.933989	-0.0985229	0.422969	0.350469	0.422969	0.502108	0.916723	0.916723	0.350469	0.422969	-0.0448625
Smpd1	0.928192	-0.107504	0.422969	0.382812	0.422969	0.48855	0.978993	0.978993	0.382812	0.422969	-0.0448308
Ifna9	0.943231	-0.0843169	0.356061	0.294193	0.356061	0.496759	0.889019	0.889019	0.294193	0.356061	-0.0448032
amalgam_4_1	0.945923	-0.0802053	0.356061	0.276576	0.356061	0.479327	0.969343	0.969343	0.276576	0.356061	-0.0447695
Pygm_P2	0.910149	-0.135826	0.422969	0.468324	0.468324	0.477291	1	1	0.468324	0.468324	-0.0447483
amalgam_5_1784	0.901785	-0.149144	0.422969	0.501616	0.501616	0.497939	0.966938	0.966938	0.501616	0.501616	-0.0446878
Parp10	0.952004	-0.0709604	0.356061	0.234572	0.356061	0.479327	0.978689	0.978689	0.234572	0.356061	-0.0446855
Scn2a1_P2	0.921937	-0.11726	0.422969	0.416643	0.422969	0.502886	0.816291	0.816291	0.416643	0.422969	-0.0445864
Ube4b	0.940837	-0.0879834	0.356061	0.312084	0.356061	0.479327	0.975787	0.975787	0.312084	0.356061	-0.0444958
amalgam_5_2062	0.940261	-0.0888671	0.356061	0.317195	0.356061	0.505511	0.753381	0.753381	0.317195	0.356061	-0.0443156
Tom1l1	0.934115	-0.0983273	0.356061	0.354479	0.356061	0.486651	0.96387	0.96387	0.354479	0.356061	-0.0442875
Tpsg1_P2	0.950979	-0.0725154	0.356061	0.245411	0.356061	0.500488	0.846147	0.846147	0.245411	0.356061	-0.0442421
Galc	0.940282	-0.0888338	0.356061	0.317702	0.356061	0.479327	0.989826	0.989826	0.317702	0.356061	-0.0442375
Maf1	0.955301	-0.0659728	0.356061	0.213704	0.356061	0.479327	0.981497	0.981497	0.213704	0.356061	-0.0442141
amalgam_5_1827	0.958016	-0.0618777	0.356061	0.193023	0.356061	0.491884	0.915457	0.915457	0.193023	0.356061	-0.0442048
amalgam_5_1132	0.852849	-0.229637	0.422969	0.641959	0.641959	0.499869	0.973595	0.973595	0.641959	0.641959	-0.0442034
amalgam_5_844	0.874188	-0.193984	0.423077	0.591858	0.591858	0.502886	0.921543	0.921543	0.591858	0.591858	-0.0441861
amalgam_5_262	0.93638	-0.0948345	0.356061	0.342245	0.356061	0.492027	0.937857	0.937857	0.342245	0.356061	-0.044161
amalgam_3_35	0.963778	-0.0532272	0.356061	0.148069	0.356061	0.504878	0.720574	0.720574	0.148069	0.356061	-0.0441538
amalgam_5_800	0.924685	-0.112966	0.424658	0.406929	0.424658	0.498122	0.952416	0.952416	0.406929	0.424658	-0.044111
amalgam_3_37	0.938858	-0.0910206	0.35635	0.327859	0.35635	0.479327	1	1	0.327859	0.35635	-0.0440824
amalgam_5_1990	0.946994	-0.0785735	0.357143	0.274778	0.357143	0.479327	0.967971	0.967971	0.274778	0.357143	-0.0440811
amalgam_4_424	0.938245	-0.091963	0.357934	0.331747	0.357934	0.504277	0.836347	0.836347	0.331747	0.357934	-0.044068
amalgam_5_1665	0.947562	-0.0777072	0.358722	0.271054	0.358722	0.500391	0.858639	0.858639	0.271054	0.358722	-0.0440557
Ncf4	0.947393	-0.0779657	0.358722	0.272389	0.358722	0.502742	0.831655	0.831655	0.272389	0.358722	-0.0440358
Snx1	0.972134	-0.0407724	0.358722	0.0833437	0.358722	0.505511	0.623165	0.623165	0.0833437	0.358722	-0.0439986
amalgam_5_1286	0.873161	-0.19568	0.42623	0.595922	0.595922	0.502505	0.947315	0.947315	0.595922	0.595922	-0.043991
amalgam_4_165	0.971106	-0.0422989	0.358722	0.0914102	0.358722	0.505511	0.519008	0.519008	0.0914102	0.358722	-0.0439488
amalgam_5_497	0.910206	-0.135736	0.427793	0.474789	0.474789	0.476749	1	1	0.474789	0.474789	-0.0439103
amalgam_3_12	0.926304	-0.110443	0.429348	0.401724	0.429348	0.502886	0.86674	0.86674	0.401724	0.429348	-0.0437434
amalgam_5_1411	0.92349	-0.114831	0.430894	0.416075	0.430894	0.494008	0.969044	0.969044	0.416075	0.430894	-0.0437309
Pipox	0.916651	-0.125556	0.430894	0.448891	0.448891	0.482783	0.990464	0.990464	0.448891	0.448891	-0.0436757
Nr1d1	0.957326	-0.0629174	0.358722	0.202385	0.358722	0.479327	0.972451	0.972451	0.202385	0.358722	-0.0436534
Klkb1	0.967419	-0.0477873	0.358722	0.122291	0.358722	0.505511	0.600968	0.600968	0.122291	0.358722	-0.0436109
Hspb2	0.94959	-0.0746234	0.358722	0.260477	0.358722	0.479327	0.976975	0.976975	0.260477	0.358722	-0.0435972
amalgam_5_1192	0.913558	-0.130432	0.431267	0.463895	0.463895	0.502886	0.805058	0.805058	0.463895	0.463895	-0.0435093
amalgam_3_18	0.951536	-0.0716701	0.358722	0.2474	0.358722	0.479327	0.980541	0.980541	0.2474	0.358722	-0.0434751
Cacna1c	0.927433	-0.108685	0.431267	0.398182	0.431267	0.499338	0.947001	0.947001	0.398182	0.431267	-0.043465
amalgam_4_158	0.962022	-0.0558586	0.358881	0.166761	0.358881	0.496759	0.834709	0.834709	0.166761	0.358881	-0.0434527
amalgam_10_19	0.961072	-0.0572834	0.35966	0.174444	0.35966	0.505511	0.678559	0.678559	0.174444	0.35966	-0.0434405
amalgam_4_281	0.954935	-0.0665252	0.360437	0.222489	0.360437	0.497501	0.853352	0.853352	0.222489	0.360437	-0.0434204
Trappc6a	0.922247	-0.116775	0.431267	0.425117	0.431267	0.502886	0.666323	0.666323	0.425117	0.431267	-0.0433809
Sec23ip	0.974935	-0.0366226	0.360437	0.0654301	0.360437	0.498815	0.735786	0.735786	0.0654301	0.360437	-0.0433693
Serp1	0.959773	-0.0592342	0.360437	0.185549	0.360437	0.505511	0.630316	0.630316	0.185549	0.360437	-0.0433324
Prkcz_P2	0.902907	-0.147351	0.431267	0.50812	0.50812	0.502886	0.898754	0.898754	0.50812	0.50812	-0.043326
Sfxn5	0.972717	-0.0399077	0.360437	0.0823227	0.360437	0.505511	0.348028	0.505511	0.0823227	0.360437	-0.0432791
Pura	0.937074	-0.0937645	0.431267	0.345533	0.431267	0.501285	0.929905	0.929905	0.345533	0.431267	-0.0432733
amalgam_5_130	0.937064	-0.0937805	0.431267	0.345762	0.431267	0.502886	0.810733	0.810733	0.345762	0.431267	-0.0432536
amalgam_5_1150	0.962155	-0.0556595	0.360437	0.16743	0.360437	0.505511	0.55883	0.55883	0.16743	0.360437	-0.0432011
amalgam_5_1264	0.943916	-0.0832696	0.360676	0.30284	0.360676	0.50542	0.80948	0.80948	0.30284	0.360676	-0.0431992
amalgam_5_1753	0.929332	-0.105734	0.361446	0.390359	0.390359	0.479327	0.974681	0.974681	0.390359	0.390359	-0.0431962
Lcn6	0.954716	-0.0668565	0.361446	0.226391	0.361446	0.505511	0.556679	0.556679	0.226391	0.361446	-0.0431319
amalgam_5_525	0.969264	-0.0450377	0.361779	0.110458	0.361779	0.505511	0.494441	0.505511	0.110458	0.361779	-0.0430922
amalgam_5_412	0.912963	-0.131372	0.431267	0.469963	0.469963	0.502886	0.905303	0.905303	0.469963	0.469963	-0.0430817
Pkib_P2	0.911369	-0.133893	0.431267	0.477081	0.477081	0.502505	0.925902	0.925902	0.477081	0.477081	-0.0430344
amalgam_5_443	0.930225	-0.104348	0.362545	0.387102	0.387102	0.479327	1	1	0.387102	0.387102	-0.0430095
Tmem208	0.945415	-0.08098	0.362545	0.294741	0.362545	0.505511	0.521263	0.521263	0.294741	0.362545	-0.0429647
amalgam_5_268	0.911378	-0.133878	0.431267	0.477657	0.477657	0.502505	0.924481	0.924481	0.477657	0.477657	-0.0429594
Enpep	0.936725	-0.0943024	0.431267	0.350403	0.431267	0.502505	0.892372	0.892372	0.350403	0.431267	-0.0429484
amalgam_5_1008	0.919989	-0.120312	0.431267	0.439609	0.439609	0.502886	0.863824	0.863824	0.439609	0.439609	-0.0429433
amalgam_5_1432	0.943098	-0.0845199	0.362874	0.310786	0.362874	0.485955	0.960706	0.960706	0.310786	0.362874	-0.0428971
amalgam_5_899	0.914437	-0.129045	0.431937	0.465398	0.465398	0.502505	0.922327	0.922327	0.465398	0.465398	-0.0428657
amalgam_5_1165	0.901153	-0.150155	0.43342	0.518475	0.518475	0.477291	1	1	0.518475	0.518475	-0.0428352
amalgam_4_195	0.951841	-0.0712082	0.363636	0.250609	0.363636	0.505511	0.529497	0.529497	0.250609	0.363636	-0.0427964
Trim63	0.944814	-0.0818982	0.363636	0.300314	0.363636	0.479327	1	1	0.300314	0.363636	-0.0427856
amalgam_5_1083	0.937484	-0.0931346	0.363962	0.347236	0.363962	0.479327	0.991064	0.991064	0.347236	0.363962	-0.0427837
Hdc	0.931889	-0.10177	0.43342	0.379871	0.43342	0.502886	0.858949	0.858949	0.379871	0.43342	-0.0427805
amalgam_4_359	0.949328	-0.0750216	0.36472	0.269421	0.36472	0.505511	0.748253	0.748253	0.269421	0.36472	-0.0427299
Fads2	0.930687	-0.103633	0.43342	0.387177	0.43342	0.502886	0.875797	0.875797	0.387177	0.43342	-0.042706
Plch1	0.946393	-0.0794893	0.36472	0.290236	0.36472	0.496751	0.884195	0.884195	0.290236	0.36472	-0.0427054
amalgam_5_777	0.922884	-0.115779	0.43342	0.42851	0.43342	0.502886	0.87582	0.87582	0.42851	0.43342	-0.0426113
Hist1h3f	0.956999	-0.0634104	0.36472	0.213894	0.36472	0.505511	0.521864	0.521864	0.213894	0.36472	-0.0424724
Stk4	0.925027	-0.112432	0.43342	0.419238	0.43342	0.494376	0.966832	0.966832	0.419238	0.43342	-0.0424476
amalgam_5_1027	0.909791	-0.136392	0.43342	0.488431	0.488431	0.477291	1	1	0.488431	0.488431	-0.0424449
Dgkz_P2	0.922668	-0.116116	0.43342	0.43104	0.43342	0.478193	0.999186	0.999186	0.43104	0.43342	-0.0424383
Klk8	0.972465	-0.0402816	0.36472	0.0895068	0.36472	0.504277	0.66019	0.66019	0.0895068	0.36472	-0.0422209
amalgam_5_1842	0.916991	-0.125021	0.43342	0.459876	0.459876	0.478193	1	1	0.459876	0.459876	-0.0421771
amalgam_4_298	0.967391	-0.0478293	0.36472	0.131366	0.36472	0.505511	0.557024	0.557024	0.131366	0.36472	-0.0421624
Klk13	0.947476	-0.0778381	0.36472	0.287926	0.36472	0.479327	0.994749	0.994749	0.287926	0.36472	-0.0420886
Qprt	0.922797	-0.115916	0.43342	0.433582	0.433582	0.497796	0.960524	0.960524	0.433582	0.433582	-0.0420691
Cbx5	0.949037	-0.0754631	0.36472	0.277049	0.36472	0.479327	0.981801	0.981801	0.277049	0.36472	-0.0420665
amalgam_5_1495	0.931019	-0.103118	0.433673	0.391032	0.433673	0.502886	0.713417	0.713417	0.391032	0.433673	-0.0420503
amalgam_5_439	0.910961	-0.134538	0.435115	0.487284	0.487284	0.50103	0.951546	0.951546	0.487284	0.487284	-0.0420052
Nrd1	0.949573	-0.0746486	0.36472	0.273858	0.36472	0.505511	0.637048	0.637048	0.273858	0.36472	-0.041988
Nalcn	0.969955	-0.0440104	0.36472	0.111281	0.36472	0.505511	0.498703	0.505511	0.111281	0.36472	-0.0419673
amalgam_5_233	0.95323	-0.0691038	0.36472	0.247212	0.36472	0.505511	0.588024	0.588024	0.247212	0.36472	-0.0419413
amalgam_5_19	0.913906	-0.129882	0.436548	0.47577	0.47577	0.502886	0.888855	0.888855	0.47577	0.47577	-0.0419003
Gan	0.954565	-0.0670845	0.36472	0.237732	0.36472	0.505511	0.622403	0.622403	0.237732	0.36472	-0.0418548
Hmgxb4_P2	0.940872	-0.0879301	0.36472	0.334532	0.36472	0.479327	0.992294	0.992294	0.334532	0.36472	-0.0418162
Ip6k3	0.903325	-0.146683	0.436548	0.518923	0.518923	0.477291	1	1	0.518923	0.518923	-0.0417896
Asb16	0.967676	-0.0474038	0.36472	0.131465	0.36472	0.504348	0.701347	0.701347	0.131465	0.36472	-0.0417717
Nmt2	0.932801	-0.100358	0.436548	0.383677	0.436548	0.497939	0.949188	0.949188	0.383677	0.436548	-0.0417524
amalgam_5_1350	0.949788	-0.0743231	0.36472	0.274851	0.36472	0.479327	0.965698	0.965698	0.274851	0.36472	-0.041688
Chrnb3	0.95292	-0.0695737	0.436548	0.252241	0.436548	0.502886	0.639934	0.639934	0.252241	0.436548	-0.0416179
Col4a3bp	0.947739	-0.0774376	0.36472	0.290655	0.36472	0.479327	0.968726	0.968726	0.290655	0.36472	-0.0415547
amalgam_5_917	0.953721	-0.068361	0.36472	0.246717	0.36472	0.50373	0.794956	0.794956	0.246717	0.36472	-0.0415499
amalgam_5_1139	0.942245	-0.0858252	0.36472	0.328216	0.36472	0.500488	0.864872	0.864872	0.328216	0.36472	-0.0415257
Lipf	0.905413	-0.143353	0.436548	0.513425	0.513425	0.478193	0.998306	0.998306	0.513425	0.513425	-0.0415039
Lalba	0.937638	-0.0928971	0.436548	0.357496	0.436548	0.502691	0.876169	0.876169	0.357496	0.436548	-0.0414998
Dusp23	0.919818	-0.12058	0.467871	0.527168	0.527168	0.502886	0.454259	0.502886	0.454259	0.502886	-0.0413224
amalgam_5_1507	0.928296	-0.107342	0.436548	0.412501	0.436548	0.497939	0.951629	0.951629	0.412501	0.436548	-0.0412812
Uso1	0.93494	-0.097055	0.36472	0.375705	0.375705	0.479327	1	1	0.375705	0.375705	-0.0412632
Sergef	0.966214	-0.049586	0.36472	0.147205	0.36472	0.505511	0.364215	0.505511	0.147205	0.36472	-0.0412594
Tuba1b	0.899018	-0.153578	0.436548	0.53934	0.53934	0.497939	0.968073	0.968073	0.53934	0.53934	-0.0411801
Ckb	0.93462	-0.0975477	0.436548	0.378353	0.436548	0.502886	0.853924	0.853924	0.378353	0.436548	-0.0411751
Hnf1b	0.954373	-0.0673743	0.36472	0.245133	0.36472	0.505511	0.538939	0.538939	0.245133	0.36472	-0.0411386
amalgam_5_1091	0.877146	-0.189111	0.436548	0.606329	0.606329	0.502886	0.92368	0.92368	0.606329	0.606329	-0.0410922
amalgam_5_1603	0.942458	-0.0855001	0.436548	0.330792	0.436548	0.502886	0.646225	0.646225	0.330792	0.436548	-0.0410781
amalgam_5_1427	0.911127	-0.134276	0.436548	0.494819	0.494819	0.478193	0.999042	0.999042	0.494819	0.494819	-0.0410284
Slc22a4	0.931887	-0.101773	0.436548	0.395704	0.436548	0.502886	0.845314	0.845314	0.395704	0.436548	-0.040977
amalgam_5_1252	0.925296	-0.112013	0.436548	0.430892	0.436548	0.502886	0.764969	0.764969	0.430892	0.436548	-0.0409556
amalgam_5_596	0.954397	-0.0673379	0.36472	0.246488	0.36472	0.491718	0.931143	0.931143	0.246488	0.36472	-0.0409552
Pdcd11	0.962713	-0.054822	0.36472	0.179564	0.36472	0.502742	0.76896	0.76896	0.179564	0.36472	-0.0408851
amalgam_4_417	0.91782	-0.123716	0.36472	0.467389	0.467389	0.479327	1	1	0.467389	0.467389	-0.0408662
Pnp	0.933488	-0.0992971	0.436548	0.38855	0.436548	0.502886	0.851303	0.851303	0.38855	0.436548	-0.0407667
amalgam_5_761	0.907877	-0.139431	0.436548	0.510152	0.510152	0.502886	0.899849	0.899849	0.510152	0.510152	-0.0407558
Srsf2	0.945013	-0.081594	0.36472	0.316637	0.36472	0.486651	0.958383	0.958383	0.316637	0.36472	-0.0407512
Clk3	0.943234	-0.0843122	0.436548	0.328845	0.436548	0.502886	0.830318	0.830318	0.328845	0.436548	-0.0407235
amalgam_5_412	0.95325	-0.0690737	0.36472	0.258071	0.36472	0.480769	0.959569	0.959569	0.258071	0.36472	-0.0406333
Apbb3	0.943471	-0.0839501	0.36472	0.32811	0.36472	0.479327	0.985711	0.985711	0.32811	0.36472	-0.0406302
amalgam_4_266	0.951655	-0.0714891	0.36472	0.270257	0.36472	0.505511	0.727644	0.727644	0.270257	0.36472	-0.0406218
amalgam_4_302	0.960048	-0.0588215	0.364896	0.203995	0.364896	0.505511	0.590922	0.590922	0.203995	0.364896	-0.0406092
Ehbp1	0.961726	-0.0563025	0.364896	0.190258	0.364896	0.504277	0.746166	0.746166	0.190258	0.364896	-0.0405748
Homer1	0.958241	-0.0615399	0.364896	0.220034	0.364896	0.5033	0.785455	0.785455	0.220034	0.364896	-0.040463
March4	0.980754	-0.0280361	0.364896	0.0360539	0.364896	0.505511	0.313631	0.505511	0.0360539	0.364896	-0.0404574
amalgam_10_0	0.95952	-0.0596153	0.364896	0.20975	0.364896	0.502742	0.785891	0.785891	0.20975	0.364896	-0.0404369
amalgam_5_943	0.956926	-0.0635205	0.365098	0.231528	0.365098	0.492027	0.906975	0.906975	0.231528	0.365098	-0.0403607
amalgam_4_173	0.957702	-0.0623511	0.365826	0.225495	0.365826	0.492027	0.906136	0.906136	0.225495	0.365826	-0.0403327
amalgam_5_1297	0.945787	-0.0804132	0.436548	0.315107	0.436548	0.502886	0.718649	0.718649	0.315107	0.436548	-0.0403306
amalgam_5_1183	0.967349	-0.0478918	0.366552	0.14387	0.366552	0.505511	0.343976	0.505511	0.14387	0.366552	-0.0403264
Stom	0.952596	-0.0700643	0.366552	0.266391	0.366552	0.496735	0.87719	0.87719	0.266391	0.366552	-0.0402506
amalgam_5_1337	0.930987	-0.103166	0.366857	0.407533	0.407533	0.479327	0.998651	0.998651	0.407533	0.407533	-0.0402181
Znrd1	0.958663	-0.0609041	0.366857	0.218894	0.366857	0.479327	0.96455	0.96455	0.218894	0.366857	-0.0401824
amalgam_5_265	0.941544	-0.0869003	0.367161	0.344866	0.367161	0.479327	1	1	0.344866	0.367161	-0.0401783
amalgam_5_825	0.94908	-0.0753981	0.367882	0.293212	0.367882	0.500488	0.852692	0.852692	0.293212	0.367882	-0.0401735
Lgals7	0.923162	-0.115344	0.436548	0.448813	0.448813	0.502886	0.863366	0.863366	0.448813	0.448813	-0.0401324
Nfxl1	0.934009	-0.0984911	0.367882	0.391713	0.391713	0.479327	1	1	0.391713	0.391713	-0.040089
Nfyc_P1	0.955959	-0.0649791	0.367882	0.241833	0.367882	0.496759	0.854158	0.854158	0.241833	0.367882	-0.0400586
amalgam_5_1532	0.949706	-0.0744464	0.367882	0.289814	0.367882	0.496759	0.872128	0.872128	0.289814	0.367882	-0.0400433
Trpm6	0.915989	-0.126598	0.436548	0.483481	0.483481	0.502886	0.604259	0.604259	0.483481	0.483481	-0.0399568
amalgam_5_1211	0.955633	-0.065471	0.368481	0.245633	0.368481	0.493939	0.900526	0.900526	0.245633	0.368481	-0.0399185
amalgam_5_198	0.904012	-0.145586	0.436548	0.531911	0.531911	0.502886	0.812996	0.812996	0.531911	0.531911	-0.0399139
Myo1a	0.956599	-0.0640144	0.368481	0.238053	0.368481	0.501629	0.81146	0.81146	0.238053	0.368481	-0.0399019
amalgam_5_1812	0.946847	-0.0787962	0.368778	0.311704	0.368778	0.497604	0.874102	0.874102	0.311704	0.368778	-0.0398912
Cd86	0.923311	-0.115112	0.436548	0.45157	0.45157	0.479403	0.992184	0.992184	0.45157	0.45157	-0.0397452
amalgam_5_2132	0.937933	-0.0924427	0.369492	0.372507	0.372507	0.479327	0.991064	0.991064	0.372507	0.372507	-0.0396455
amalgam_5_1599	0.917913	-0.123571	0.436548	0.478041	0.478041	0.502886	0.648207	0.648207	0.478041	0.478041	-0.0396088
amalgam_5_612	0.948239	-0.0766781	0.436548	0.304553	0.436548	0.502886	0.716518	0.716518	0.304553	0.436548	-0.0395917
amalgam_4_38	0.91046	-0.135332	0.437799	0.510567	0.510567	0.502886	0.903971	0.903971	0.510567	0.510567	-0.0395097
Csad_P1	0.929303	-0.10578	0.437799	0.423589	0.437799	0.494376	0.965051	0.965051	0.423589	0.437799	-0.0394617
Rnf121	0.935789	-0.0957445	0.369492	0.387307	0.387307	0.479327	1	1	0.387307	0.387307	-0.0394415
amalgam_5_180	0.927956	-0.107872	0.438095	0.431158	0.438095	0.502886	0.864491	0.864491	0.431158	0.438095	-0.0394125
amalgam_5_1266	0.93285	-0.100283	0.43943	0.404745	0.43943	0.502886	0.744408	0.744408	0.404745	0.43943	-0.0393932
amalgam_5_1540	0.942525	-0.0853971	0.440758	0.345809	0.440758	0.502886	0.656697	0.656697	0.345809	0.440758	-0.0393821
amalgam_5_226	0.913432	-0.13063	0.44208	0.499492	0.499492	0.502886	0.89305	0.89305	0.499492	0.499492	-0.0393813
Ube2u	0.952204	-0.070658	0.369492	0.277198	0.369492	0.501629	0.825884	0.825884	0.277198	0.369492	-0.0393714
amalgam_5_895	0.949771	-0.0743477	0.369492	0.295555	0.369492	0.481647	0.961427	0.961427	0.295555	0.369492	-0.0393569
amalgam_5_804	0.953379	-0.0688787	0.370079	0.268381	0.370079	0.492027	0.913944	0.913944	0.268381	0.370079	-0.0393468
Cluh	0.936947	-0.0939603	0.370079	0.381627	0.381627	0.494283	0.924508	0.924508	0.381627	0.381627	-0.0393094
amalgam_5_8	0.954026	-0.0679001	0.37037	0.264469	0.37037	0.496735	0.876015	0.876015	0.264469	0.37037	-0.0392209
Mastl	0.928707	-0.106705	0.44208	0.431095	0.44208	0.478193	0.999387	0.999387	0.431095	0.44208	-0.038993
amalgam_5_949	0.915835	-0.12684	0.442353	0.492775	0.492775	0.481285	0.991995	0.991995	0.492775	0.492775	-0.0389843
Nutf2	0.96115	-0.0571667	0.37037	0.208105	0.37037	0.498815	0.81845	0.81845	0.208105	0.37037	-0.0389715
Ripk4	0.930993	-0.103158	0.442353	0.419014	0.442353	0.502886	0.770681	0.770681	0.419014	0.442353	-0.0389702
amalgam_5_983	0.929261	-0.105845	0.442623	0.428539	0.442623	0.502886	0.753606	0.753606	0.428539	0.442623	-0.0389519
amalgam_5_748	0.943385	-0.0840817	0.370661	0.344792	0.370661	0.479327	0.982154	0.982154	0.344792	0.370661	-0.0388829
amalgam_5_2205	0.950722	-0.0729042	0.371365	0.293023	0.371365	0.479327	0.969152	0.969152	0.293023	0.371365	-0.0388651
Sult1c1	0.936773	-0.0942285	0.371365	0.387007	0.387007	0.479327	1	1	0.387007	0.387007	-0.0388486
Cpa5	0.957684	-0.0623789	0.371365	0.239776	0.371365	0.49217	0.904956	0.904956	0.239776	0.371365	-0.038687
Fcer1a	0.926916	-0.10949	0.442623	0.443874	0.443874	0.501883	0.932777	0.932777	0.443874	0.443874	-0.0386215
amalgam_5_251	0.891345	-0.165944	0.44289	0.585395	0.585395	0.499338	0.964545	0.964545	0.585395	0.585395	-0.0385904
H13_P2	0.957156	-0.0631735	0.371365	0.245197	0.371365	0.479327	0.989067	0.989067	0.245197	0.371365	-0.0385665
Fmo2	0.932256	-0.101202	0.371365	0.417277	0.417277	0.479327	1	1	0.417277	0.417277	-0.0384139
amalgam_5_964	0.859333	-0.21871	0.444186	0.667765	0.667765	0.497514	0.979105	0.979105	0.667765	0.667765	-0.0383566
amalgam_5_1144	0.962113	-0.0557211	0.371365	0.205062	0.371365	0.505511	0.670043	0.670043	0.205062	0.371365	-0.0383425
amalgam_4_258	0.9412	-0.0874275	0.371365	0.364985	0.371365	0.479327	1	1	0.364985	0.371365	-0.0382692
Oprk1	0.91143	-0.133796	0.444186	0.518652	0.518652	0.502108	0.936926	0.936926	0.518652	0.518652	-0.0381483
Ppcdc	0.925552	-0.111615	0.444186	0.455252	0.455252	0.48855	0.979884	0.979884	0.455252	0.455252	-0.0381441
Sult1c2	0.935952	-0.0954933	0.371365	0.398946	0.398946	0.479327	1	1	0.398946	0.398946	-0.03811
Orc3	0.941466	-0.0870189	0.371365	0.365363	0.371365	0.496759	0.892157	0.892157	0.365363	0.371365	-0.0380512
amalgam_5_1341	0.8837	-0.178372	0.444186	0.611933	0.611933	0.502886	0.884953	0.884953	0.611933	0.611933	-0.038046
amalgam_5_1194	0.952699	-0.0699082	0.371365	0.28586	0.371365	0.504348	0.784938	0.784938	0.28586	0.371365	-0.0380193
Nfyc_P2	0.952433	-0.07031	0.371365	0.288683	0.371365	0.479327	0.970125	0.970125	0.288683	0.371365	-0.0379378
Gnmt_P2	0.916034	-0.126526	0.444186	0.501372	0.501372	0.502108	0.934668	0.934668	0.501372	0.501372	-0.0379376
amalgam_5_854	0.931883	-0.10178	0.444186	0.424948	0.444186	0.502108	0.911256	0.911256	0.424948	0.444186	-0.037828
Agap3	0.9546	-0.0670311	0.371365	0.273282	0.371365	0.492027	0.914144	0.914144	0.273282	0.371365	-0.0377646
amalgam_5_337	0.949104	-0.0753627	0.371365	0.315643	0.371365	0.479327	0.999067	0.999067	0.315643	0.371365	-0.0377419
amalgam_5_67	0.897115	-0.156636	0.444954	0.574179	0.574179	0.502886	0.749516	0.749516	0.574179	0.574179	-0.0377418
amalgam_4_294	0.94989	-0.0741675	0.371555	0.310082	0.371555	0.496735	0.888856	0.888856	0.310082	0.371555	-0.0377159
Tlk2	0.91356	-0.130428	0.444954	0.513962	0.513962	0.477769	1	1	0.513962	0.513962	-0.0377028
amalgam_5_1780	0.940478	-0.0885331	0.372247	0.375581	0.375581	0.496735	0.899505	0.899505	0.375581	0.375581	-0.0376528
Npsr1	0.937442	-0.0931983	0.444954	0.394703	0.444954	0.48855	0.976064	0.976064	0.394703	0.444954	-0.0376269
amalgam_5_861	0.911056	-0.134388	0.444954	0.525308	0.525308	0.477046	1	1	0.525308	0.525308	-0.037573
amalgam_5_553	0.883259	-0.179092	0.445455	0.617185	0.617185	0.502886	0.876745	0.876745	0.617185	0.617185	-0.0375348
Abcc2	0.950001	-0.073999	0.445455	0.311513	0.445455	0.502886	0.745468	0.745468	0.311513	0.445455	-0.0374822
Cxcl10	0.930093	-0.104554	0.445455	0.438305	0.445455	0.502886	0.752417	0.752417	0.438305	0.445455	-0.0374537
Il5	0.924527	-0.113212	0.445455	0.467638	0.467638	0.477291	1	1	0.467638	0.467638	-0.0373702
Tmprss9	0.921671	-0.117676	0.372247	0.481879	0.481879	0.479327	0.981705	0.981705	0.481879	0.481879	-0.0373106
Cpa2	0.95351	-0.0686799	0.372247	0.286314	0.372247	0.492027	0.914572	0.914572	0.286314	0.372247	-0.037304
amalgam_5_37	0.954254	-0.0675545	0.372247	0.280443	0.372247	0.496735	0.870799	0.870799	0.280443	0.372247	-0.0373006
Srp9	0.971728	-0.0413755	0.372247	0.125697	0.372247	0.505511	0.498771	0.505511	0.125697	0.372247	-0.0372659
amalgam_5_2013	0.937907	-0.0924828	0.372399	0.39566	0.39566	0.479327	1	1	0.39566	0.39566	-0.0372407
amalgam_5_1586	0.948722	-0.0759423	0.373085	0.323641	0.373085	0.505238	0.793541	0.793541	0.323641	0.373085	-0.0372069
amalgam_5_1848	0.927734	-0.108217	0.445455	0.453507	0.453507	0.502886	0.764397	0.764397	0.453507	0.453507	-0.0371633
Pdia2_P2	0.929352	-0.105702	0.373085	0.44525	0.44525	0.479327	0.98898	0.98898	0.44525	0.44525	-0.0371434
amalgam_5_121	0.954215	-0.0676142	0.373362	0.282355	0.373362	0.500488	0.837266	0.837266	0.282355	0.373362	-0.037134
amalgam_4_4	0.925854	-0.111144	0.445455	0.463383	0.463383	0.48855	0.979687	0.979687	0.463383	0.463383	-0.0371287
amalgam_5_508	0.940961	-0.0877934	0.374046	0.379108	0.379108	0.479327	0.977706	0.977706	0.379108	0.379108	-0.0369819
Bpifb3	0.947573	-0.0776903	0.374046	0.334283	0.374046	0.505511	0.793395	0.793395	0.334283	0.374046	-0.0369717
Ctse_P2	0.949545	-0.0746911	0.374046	0.319973	0.374046	0.496748	0.878116	0.878116	0.319973	0.374046	-0.0369637
Pak3_P1	0.947522	-0.0777687	0.445455	0.335033	0.445455	0.502886	0.842251	0.842251	0.335033	0.445455	-0.0369333
amalgam_4_131	0.956379	-0.0643456	0.374046	0.266965	0.374046	0.496759	0.852915	0.852915	0.266965	0.374046	-0.0369051
amalgam_5_670	0.914143	-0.129508	0.445455	0.518864	0.518864	0.476749	1	1	0.518864	0.518864	-0.0369028
amalgam_4_349	0.965326	-0.0509125	0.374187	0.188503	0.374187	0.500965	0.777329	0.777329	0.188503	0.374187	-0.0368953
Slc38a7	0.957631	-0.0624579	0.374187	0.257149	0.374187	0.486651	0.944758	0.944758	0.257149	0.374187	-0.0368387
amalgam_5_1389	0.929595	-0.105325	0.446429	0.447396	0.447396	0.502886	0.748397	0.748397	0.447396	0.447396	-0.036791
Slc25a25_P2	0.958891	-0.0605606	0.374187	0.247407	0.374187	0.496735	0.866982	0.866982	0.247407	0.374187	-0.0367353
Herc6	0.965224	-0.0510644	0.374187	0.191781	0.374187	0.496735	0.848733	0.848733	0.191781	0.374187	-0.0366231
amalgam_4_263	0.961374	-0.0568304	0.374187	0.227055	0.374187	0.496744	0.843748	0.843748	0.227055	0.374187	-0.0365913
H2-Eb1	0.872614	-0.196584	0.446429	0.651863	0.651863	0.481285	0.995062	0.995062	0.651863	0.651863	-0.0365339
Pappa2	0.948846	-0.0757543	0.374187	0.3299	0.374187	0.496735	0.891392	0.891392	0.3299	0.374187	-0.0364846
Bhmt2	0.917888	-0.123609	0.446429	0.506812	0.506812	0.489151	0.978664	0.978664	0.506812	0.506812	-0.0364837
Stk40	0.925946	-0.111	0.446429	0.470718	0.470718	0.488542	0.980419	0.980419	0.470718	0.470718	-0.0363236
Ube2d3	0.96142	-0.0567619	0.374187	0.229617	0.374187	0.505511	0.608866	0.608866	0.229617	0.374187	-0.0362706
Cdk5r2	0.93578	-0.0957587	0.446429	0.418177	0.446429	0.502886	0.8502	0.8502	0.418177	0.446429	-0.036258
amalgam_5_456	0.968035	-0.046869	0.374187	0.168498	0.374187	0.505511	0.514961	0.514961	0.168498	0.374187	-0.0362488
amalgam_5_2047	0.958785	-0.0607209	0.374194	0.252998	0.374194	0.48983	0.928039	0.928039	0.252998	0.374194	-0.0362432
Ccdc80	0.94923	-0.0751705	0.374194	0.330131	0.374194	0.485136	0.956823	0.956823	0.330131	0.374194	-0.0361806
Prpf4	0.956082	-0.0647944	0.374194	0.27646	0.374194	0.505511	0.355432	0.505511	0.27646	0.374194	-0.0361791
amalgam_5_1477	0.957429	-0.0627633	0.374194	0.266136	0.374194	0.505511	0.750745	0.750745	0.266136	0.374194	-0.0360824
amalgam_5_825	0.941283	-0.0872997	0.446429	0.386506	0.446429	0.502886	0.779668	0.779668	0.386506	0.446429	-0.0360412
amalgam_5_1545	0.912067	-0.132788	0.446429	0.535768	0.535768	0.477291	1	1	0.535768	0.535768	-0.0359888
amalgam_5_635	0.920891	-0.118897	0.446429	0.498148	0.498148	0.499338	0.950604	0.950604	0.498148	0.498148	-0.0359833
Adam7	0.94249	-0.0854504	0.374194	0.37932	0.37932	0.479327	0.994274	0.994274	0.37932	0.37932	-0.0359741
amalgam_5_1950	0.935568	-0.0960853	0.447368	0.422807	0.447368	0.502886	0.680841	0.680841	0.422807	0.447368	-0.0359223
Bcap31	0.962223	-0.0555564	0.374194	0.225739	0.374194	0.492027	0.896903	0.896903	0.225739	0.374194	-0.0359113
Fabp3	0.940979	-0.0877658	0.374194	0.389834	0.389834	0.479327	0.980547	0.980547	0.389834	0.389834	-0.0359067
amalgam_5_526	0.921772	-0.117518	0.448578	0.495387	0.495387	0.487942	0.983538	0.983538	0.495387	0.495387	-0.0358494
amalgam_5_344	0.926882	-0.109542	0.449782	0.470798	0.470798	0.502691	0.898839	0.898839	0.470798	0.470798	-0.0358384
amalgam_5_1472	0.954759	-0.0667919	0.374194	0.291207	0.374194	0.494002	0.899505	0.899505	0.291207	0.374194	-0.035787
Plcl1	0.927304	-0.108885	0.449782	0.469274	0.469274	0.502886	0.591472	0.591472	0.469274	0.469274	-0.0357769
amalgam_5_1299	0.931445	-0.102458	0.45	0.447929	0.45	0.502886	0.818439	0.818439	0.447929	0.45	-0.0357363
amalgam_5_969	0.909405	-0.137005	0.451193	0.548502	0.548502	0.501883	0.943566	0.943566	0.548502	0.548502	-0.0357339
amalgam_4_275	0.926465	-0.110192	0.452381	0.474191	0.474191	0.502505	0.906089	0.906089	0.474191	0.474191	-0.0357072
Gabrb2	0.944405	-0.0825226	0.452381	0.369398	0.452381	0.502886	0.809573	0.809573	0.369398	0.452381	-0.0356915
amalgam_5_1285	0.918134	-0.123223	0.452586	0.513313	0.513313	0.489859	0.977581	0.977581	0.513313	0.513313	-0.0356875
amalgam_4_326	0.952908	-0.0695917	0.3742	0.307837	0.3742	0.495425	0.892642	0.892642	0.307837	0.3742	-0.0356086
amalgam_5_1634	0.913365	-0.130737	0.453763	0.53453	0.53453	0.489224	0.979256	0.979256	0.53453	0.53453	-0.035564
Afm	0.938335	-0.0918252	0.3742	0.410305	0.410305	0.482974	0.967282	0.967282	0.410305	0.410305	-0.0355266
Tprkb	0.951131	-0.0722846	0.3742	0.322705	0.3742	0.479327	0.992867	0.992867	0.322705	0.3742	-0.0355058
amalgam_3_1	0.935617	-0.09601	0.454936	0.426799	0.454936	0.494854	0.959611	0.959611	0.426799	0.454936	-0.0355022
amalgam_5_1209	0.939627	-0.0898401	0.456103	0.402715	0.456103	0.502886	0.603842	0.603842	0.402715	0.456103	-0.0354871
amalgam_3_14	0.908122	-0.139043	0.457265	0.55609	0.55609	0.472222	1	1	0.55609	0.55609	-0.0354356
Ppap2a	0.939274	-0.0903819	0.457265	0.40598	0.457265	0.496771	0.953352	0.953352	0.40598	0.457265	-0.0353841
amalgam_4_98	0.92822	-0.107461	0.457447	0.469057	0.469057	0.485859	0.986355	0.986355	0.469057	0.469057	-0.0353303
Hfe	0.960426	-0.058254	0.3742	0.247703	0.3742	0.500488	0.81257	0.81257	0.247703	0.3742	-0.0353059
Snd1	0.972909	-0.0396238	0.3742	0.128673	0.3742	0.505511	0.595645	0.595645	0.128673	0.3742	-0.0352854
amalgam_5_1940	0.948306	-0.0765748	0.3742	0.346108	0.3742	0.49302	0.918088	0.918088	0.346108	0.3742	-0.0352847
Fkbpl	0.960501	-0.058141	0.3742	0.247461	0.3742	0.479327	0.97687	0.97687	0.247461	0.3742	-0.0352621
amalgam_5_1262	0.923625	-0.114622	0.458599	0.492841	0.492841	0.487942	0.984781	0.984781	0.492841	0.492841	-0.0352224
amalgam_5_1325	0.916722	-0.125444	0.459746	0.523972	0.523972	0.490514	0.977581	0.977581	0.523972	0.523972	-0.0352111
amalgam_5_266	0.946639	-0.0791133	0.3742	0.359772	0.3742	0.500488	0.859447	0.859447	0.359772	0.3742	-0.0351241
amalgam_4_329	0.968978	-0.045464	0.374207	0.168834	0.374207	0.500965	0.752791	0.752791	0.168834	0.374207	-0.0351228
amalgam_4_5	0.923119	-0.115412	0.460888	0.496972	0.496972	0.497794	0.960377	0.960377	0.496972	0.496972	-0.0350469
amalgam_4_218	0.935791	-0.0957418	0.462025	0.430664	0.462025	0.498135	0.943015	0.943015	0.430664	0.462025	-0.0350282
Cntnap2	0.949771	-0.0743484	0.374207	0.338015	0.374207	0.500488	0.849	0.849	0.338015	0.374207	-0.0350228
amalgam_5_2059	0.946478	-0.0793599	0.374473	0.362011	0.374473	0.492181	0.92422	0.92422	0.362011	0.374473	-0.0350197
amalgam_5_2294	0.96692	-0.0485317	0.375132	0.189912	0.375132	0.505511	0.607434	0.607434	0.189912	0.375132	-0.0350131
amalgam_4_118	0.942341	-0.0856787	0.463158	0.39042	0.463158	0.501285	0.921046	0.921046	0.39042	0.463158	-0.034997
amalgam_5_129	0.961982	-0.0559189	0.375789	0.236695	0.375789	0.505511	0.662771	0.662771	0.236695	0.375789	-0.0349946
Prss37	0.924083	-0.113906	0.375789	0.493277	0.493277	0.479327	1	1	0.493277	0.493277	-0.0349588
Ros1	0.917304	-0.124528	0.463158	0.524006	0.524006	0.502108	0.928618	0.928618	0.524006	0.524006	-0.0349505
amalgam_5_1111	0.896676	-0.157341	0.463312	0.599711	0.599711	0.502886	0.671163	0.671163	0.599711	0.599711	-0.0349388
Hnrnpu	0.958763	-0.0607536	0.375789	0.266319	0.375789	0.505511	0.727477	0.727477	0.266319	0.375789	-0.0349089
Dlx2	0.941039	-0.0876737	0.375789	0.39987	0.39987	0.492027	0.936515	0.936515	0.39987	0.39987	-0.0349013
Uck2	0.953767	-0.068292	0.463312	0.308307	0.463312	0.502886	0.633157	0.633157	0.308307	0.463312	-0.0348984
Nr1h4_P1	0.915697	-0.127058	0.463312	0.531391	0.531391	0.481285	0.992065	0.992065	0.531391	0.531391	-0.0348883
amalgam_5_1132	0.962147	-0.0556704	0.375789	0.236894	0.375789	0.500488	0.795799	0.795799	0.236894	0.375789	-0.0348188
Hist1h2bn	0.945841	-0.0803306	0.375789	0.368738	0.375789	0.494283	0.912181	0.912181	0.368738	0.375789	-0.0348058
amalgam_5_1480	0.952774	-0.0697941	0.375789	0.317192	0.375789	0.504607	0.781771	0.781771	0.317192	0.375789	-0.0348047
amalgam_5_929	0.87168	-0.198129	0.463312	0.66751	0.66751	0.5	0.968714	0.968714	0.66751	0.66751	-0.03478
amalgam_5_1773	0.956176	-0.0646522	0.376176	0.290361	0.376176	0.479327	0.9765	0.9765	0.290361	0.376176	-0.0347222
amalgam_4_151	0.862391	-0.213586	0.463617	0.687969	0.687969	0.5	0.971268	0.971268	0.687969	0.687969	-0.0346931
amalgam_5_37	0.921994	-0.11717	0.46473	0.505877	0.505877	0.47553	1	1	0.505877	0.505877	-0.0346771
amalgam_5_2036	0.955495	-0.0656794	0.376827	0.297442	0.376827	0.504277	0.775293	0.775293	0.297442	0.376827	-0.0345866
amalgam_5_2017	0.956376	-0.0643494	0.377477	0.290416	0.377477	0.49951	0.834408	0.834408	0.290416	0.377477	-0.0345543
amalgam_5_13	0.92327	-0.115175	0.465839	0.501836	0.501836	0.475316	1	1	0.501836	0.501836	-0.0344879
amalgam_4_161	0.922742	-0.116001	0.466942	0.504692	0.504692	0.473339	1	1	0.504692	0.504692	-0.0344493
Rtn3	0.976459	-0.0343684	0.377477	0.0999601	0.377477	0.505511	0.4473	0.505511	0.0999601	0.377477	-0.0343744
Ugt2a1	0.940669	-0.0882406	0.377477	0.408448	0.408448	0.479327	1	1	0.408448	0.408448	-0.0343135
amalgam_5_1066	0.93754	-0.0930481	0.377477	0.42816	0.42816	0.479327	0.998651	0.998651	0.42816	0.42816	-0.0342784
Rxrg_P1	0.901131	-0.150191	0.466942	0.591302	0.591302	0.501285	0.951734	0.951734	0.591302	0.591302	-0.0342722
amalgam_5_2292	0.945214	-0.0812868	0.377985	0.378939	0.378939	0.494125	0.91406	0.91406	0.378939	0.378939	-0.0342568
Sec31b	0.927962	-0.107863	0.377985	0.481362	0.481362	0.505511	0.703278	0.703278	0.481362	0.481362	-0.0342495
amalgam_5_1122	0.920101	-0.120135	0.467078	0.518828	0.518828	0.482783	0.990297	0.990297	0.518828	0.518828	-0.0342358
amalgam_5_1749	0.959247	-0.0600261	0.378238	0.270311	0.378238	0.479327	0.98723	0.98723	0.270311	0.378238	-0.034103
Txk	0.894665	-0.160581	0.467078	0.613599	0.613599	0.478193	0.999586	0.999586	0.613599	0.613599	-0.0340618
Tpi1_P2	0.910567	-0.135164	0.467078	0.559895	0.559895	0.501883	0.94519	0.94519	0.559895	0.559895	-0.0340468
Lmtk3_P2	0.906969	-0.140875	0.467078	0.573388	0.573388	0.502886	0.874341	0.874341	0.573388	0.573388	-0.0340285
S100g	0.926052	-0.110835	0.467078	0.493241	0.493241	0.502886	0.851375	0.851375	0.493241	0.493241	-0.0340198
amalgam_4_40	0.901627	-0.149397	0.467078	0.592054	0.592054	0.502886	0.795708	0.795708	0.592054	0.592054	-0.0340086
amalgam_5_745	0.95144	-0.0718159	0.378882	0.336579	0.378882	0.486651	0.951008	0.951008	0.336579	0.378882	-0.0339627
Gck	0.930385	-0.1041	0.467078	0.471812	0.471812	0.494854	0.962917	0.962917	0.471812	0.471812	-0.0339606
amalgam_5_1869	0.937397	-0.093268	0.467078	0.432649	0.467078	0.501285	0.923621	0.923621	0.432649	0.467078	-0.0339369
amalgam_5_1354	0.960757	-0.0577558	0.379524	0.258573	0.379524	0.487601	0.931143	0.931143	0.258573	0.379524	-0.0339267
Hist2h2ab	0.955988	-0.0649355	0.379524	0.300338	0.379524	0.500488	0.832051	0.832051	0.300338	0.379524	-0.0339216
amalgam_5_908	0.94382	-0.0834169	0.379773	0.392431	0.392431	0.505511	0.730115	0.730115	0.392431	0.392431	-0.0338871
Ptgs1	0.921022	-0.118692	0.467078	0.518209	0.518209	0.487926	0.985627	0.985627	0.518209	0.518209	-0.0338859
amalgam_5_1722	0.873595	-0.194963	0.467078	0.670207	0.670207	0.502886	0.900742	0.900742	0.670207	0.670207	-0.0338829
Ap2m1	0.954066	-0.0678396	0.379773	0.316666	0.379773	0.501629	0.820105	0.820105	0.316666	0.379773	-0.033879
amalgam_5_1704	0.936789	-0.0942037	0.467078	0.437503	0.467078	0.502886	0.802274	0.802274	0.437503	0.467078	-0.0338209
Ephx1_P2	0.940924	-0.0878499	0.379773	0.412706	0.412706	0.479327	0.997985	0.997985	0.412706	0.412706	-0.033766
amalgam_5_1708	0.929825	-0.104969	0.467078	0.47687	0.47687	0.502886	0.87365	0.87365	0.47687	0.47687	-0.0337581
amalgam_9_9	0.950131	-0.073802	0.379773	0.348845	0.379773	0.487451	0.946752	0.946752	0.348845	0.379773	-0.0337546
amalgam_5_1235	0.959067	-0.060297	0.380267	0.27558	0.380267	0.505511	0.730134	0.730134	0.27558	0.380267	-0.0337514
amalgam_5_706	0.936242	-0.0950469	0.467871	0.441653	0.467871	0.502108	0.906241	0.906241	0.441653	0.467871	-0.033734
Hadh	0.946035	-0.0800351	0.467871	0.379221	0.467871	0.502886	0.675296	0.675296	0.379221	0.467871	-0.0337034
Htr2c	0.931253	-0.102755	0.467871	0.469933	0.469933	0.502886	0.875634	0.875634	0.469933	0.469933	-0.0336999
Rnf145_P2	0.943316	-0.0841869	0.380267	0.39833	0.39833	0.49188	0.94292	0.94292	0.39833	0.39833	-0.0336543
amalgam_5_727	0.926613	-0.109962	0.467871	0.494525	0.494525	0.502886	0.81954	0.81954	0.494525	0.494525	-0.0336275
amalgam_5_441	0.96432	-0.0524168	0.380513	0.228282	0.380513	0.505511	0.562302	0.562302	0.228282	0.380513	-0.0336269
amalgam_5_1520	0.970977	-0.0424909	0.381148	0.161697	0.381148	0.505511	0.522714	0.522714	0.161697	0.381148	-0.0336229
amalgam_5_402	0.954119	-0.0677587	0.381781	0.319318	0.381781	0.497197	0.856548	0.856548	0.319318	0.381781	-0.0335932
Stmn4	0.932971	-0.100096	0.467871	0.461955	0.467871	0.502886	0.862299	0.862299	0.461955	0.467871	-0.0335722
amalgam_5_2273	0.970768	-0.0428009	0.382413	0.164361	0.382413	0.505511	0.550447	0.550447	0.164361	0.382413	-0.0335645
amalgam_5_877	0.959778	-0.0592272	0.383044	0.271403	0.383044	0.494174	0.882976	0.882976	0.271403	0.383044	-0.0335454
amalgam_4_120	0.94251	-0.0854205	0.383673	0.405521	0.405521	0.479327	0.987134	0.987134	0.405521	0.405521	-0.0334837
amalgam_5_1094	0.950536	-0.0731871	0.384302	0.348748	0.384302	0.505511	0.697883	0.697883	0.348748	0.384302	-0.0334823
Cdkl3	0.942349	-0.0856671	0.467871	0.407117	0.467871	0.497939	0.939188	0.939188	0.407117	0.467871	-0.0334342
amalgam_5_637	0.970616	-0.0430274	0.384929	0.167199	0.384929	0.505511	0.660362	0.660362	0.167199	0.384929	-0.0334222
amalgam_5_110	0.957641	-0.0624439	0.385554	0.291757	0.385554	0.496735	0.864022	0.864022	0.291757	0.385554	-0.0334062
amalgam_5_1554	0.965625	-0.0504646	0.386179	0.218258	0.386179	0.496748	0.824677	0.824677	0.218258	0.386179	-0.0333586
Pkd1l2	0.968472	-0.0462175	0.386179	0.189838	0.386179	0.505511	0.452722	0.505511	0.189838	0.386179	-0.0333513
amalgam_5_713	0.964953	-0.05147	0.38641	0.225307	0.38641	0.505511	0.668818	0.668818	0.225307	0.38641	-0.0333127
amalgam_5_1083	0.908661	-0.138187	0.467871	0.574401	0.574401	0.502108	0.941772	0.941772	0.574401	0.574401	-0.0332732
Chmp6_P2	0.955434	-0.0657717	0.38641	0.312203	0.38641	0.496735	0.869445	0.869445	0.312203	0.38641	-0.0332517
Nlk	0.943819	-0.0834183	0.467871	0.399394	0.467871	0.502886	0.827949	0.827949	0.399394	0.467871	-0.0332503
amalgam_5_189	0.961492	-0.0566529	0.38664	0.259016	0.38664	0.492027	0.897201	0.897201	0.259016	0.38664	-0.0332368
amalgam_5_1432	0.925082	-0.112347	0.467871	0.506076	0.506076	0.48241	0.990297	0.990297	0.506076	0.506076	-0.0332303
Ccbl2	0.939852	-0.0894949	0.467871	0.425605	0.467871	0.502886	0.856292	0.856292	0.425605	0.467871	-0.033202
amalgam_10_11	0.936508	-0.0946365	0.467871	0.445923	0.467871	0.487942	0.980004	0.980004	0.445923	0.467871	-0.0331928
Spcs3	0.960257	-0.058507	0.38664	0.270891	0.38664	0.479327	0.955931	0.955931	0.270891	0.38664	-0.0331855
Usp33	0.963278	-0.0539759	0.38664	0.242848	0.38664	0.494125	0.87607	0.87607	0.242848	0.38664	-0.0331771
amalgam_5_826	0.919065	-0.121761	0.47695	0.581997	0.581997	0.502886	0.534043	0.534043	0.534043	0.534043	-0.0331707
Klk9	0.950787	-0.0728055	0.38664	0.350267	0.38664	0.503573	0.810057	0.810057	0.350267	0.38664	-0.0331702
Ctsw	0.963941	-0.0529838	0.38664	0.236639	0.38664	0.500488	0.798612	0.798612	0.236639	0.38664	-0.0331633
amalgam_5_1657	0.945457	-0.0809155	0.467871	0.38924	0.467871	0.502886	0.614191	0.614191	0.38924	0.467871	-0.0331578
amalgam_4_292	0.966253	-0.0495277	0.38664	0.214723	0.38664	0.494125	0.866228	0.866228	0.214723	0.38664	-0.0330905
amalgam_5_967	0.960832	-0.0576442	0.38664	0.266744	0.38664	0.497398	0.833552	0.833552	0.266744	0.38664	-0.0330823
Tnfaip8l1	0.961492	-0.0566529	0.38664	0.260681	0.38664	0.487912	0.928639	0.928639	0.260681	0.38664	-0.033079
amalgam_5_1290	0.904468	-0.144859	0.467871	0.591148	0.591148	0.497939	0.967586	0.967586	0.591148	0.591148	-0.0330719
amalgam_5_615	0.962398	-0.0552947	0.38664	0.253095	0.38664	0.505511	0.527766	0.527766	0.253095	0.38664	-0.0329952
amalgam_5_1104	0.937427	-0.0932218	0.46875	0.442672	0.46875	0.502886	0.708605	0.708605	0.442672	0.46875	-0.0329929
Pik3ip1	0.959722	-0.0593113	0.38664	0.277821	0.38664	0.496751	0.848309	0.848309	0.277821	0.38664	-0.032991
Tmprss11f	0.934372	-0.0979304	0.38664	0.460549	0.460549	0.479327	0.976763	0.976763	0.460549	0.460549	-0.0329756
amalgam_5_516	0.931069	-0.10304	0.469786	0.479201	0.479201	0.486785	0.984781	0.984781	0.479201	0.479201	-0.0329193
Slc22a5	0.91633	-0.12606	0.469786	0.548214	0.548214	0.502886	0.900202	0.900202	0.548214	0.548214	-0.032908
Unc45b	0.9546	-0.0670324	0.38664	0.323137	0.38664	0.479327	0.976788	0.976788	0.323137	0.38664	-0.032887
amalgam_5_700	0.903755	-0.145996	0.469903	0.595344	0.595344	0.502886	0.837873	0.837873	0.595344	0.595344	-0.032883
Chrne	0.922322	-0.116657	0.469903	0.522702	0.522702	0.502108	0.92313	0.92313	0.522702	0.522702	-0.0328677
Npc2	0.956294	-0.0644732	0.38664	0.309866	0.38664	0.501629	0.80949	0.80949	0.309866	0.38664	-0.0328057
amalgam_5_843	0.945023	-0.0815791	0.470019	0.396524	0.470019	0.502505	0.87582	0.87582	0.396524	0.470019	-0.0327728
Dlg4_P1	0.916304	-0.126102	0.470019	0.549832	0.549832	0.486405	0.988025	0.988025	0.549832	0.549832	-0.0327575
Amy1_P2	0.929326	-0.105743	0.470019	0.490631	0.490631	0.497939	0.953606	0.953606	0.490631	0.490631	-0.0327004
amalgam_5_284	0.921744	-0.117562	0.470019	0.52712	0.52712	0.476287	1	1	0.52712	0.52712	-0.0326928
amalgam_5_1510	0.956822	-0.063677	0.38664	0.306729	0.38664	0.49302	0.902004	0.902004	0.306729	0.38664	-0.0326819
amalgam_5_1509	0.930157	-0.104454	0.47025	0.486548	0.486548	0.502108	0.914862	0.914862	0.486548	0.486548	-0.0326809
Gucy2c	0.91682	-0.125289	0.47025	0.548871	0.548871	0.476749	1	1	0.548871	0.548871	-0.0326415
amalgam_5_1572	0.958418	-0.0612723	0.38664	0.294615	0.38664	0.500488	0.819638	0.819638	0.294615	0.38664	-0.03252
amalgam_5_2225	0.960818	-0.0576651	0.386839	0.273124	0.386839	0.491842	0.918412	0.918412	0.273124	0.386839	-0.0325024
Pla2g4e	0.942532	-0.0853868	0.386839	0.416853	0.416853	0.489141	0.95	0.95	0.416853	0.416853	-0.0324485
Klhl28	0.95533	-0.0659283	0.386839	0.322016	0.386839	0.479327	0.967486	0.967486	0.322016	0.386839	-0.0324448
Fbxo45	0.969404	-0.0448295	0.386839	0.189355	0.386839	0.494292	0.847426	0.847426	0.189355	0.386839	-0.0323993
Uba7_P1	0.972577	-0.040115	0.386839	0.155849	0.386839	0.495656	0.819299	0.819299	0.155849	0.386839	-0.0323847
amalgam_5_1928	0.963511	-0.053627	0.386839	0.24895	0.386839	0.500488	0.7905	0.7905	0.24895	0.386839	-0.0323847
Ccdc34_P2	0.94765	-0.0775737	0.386839	0.382618	0.386839	0.479327	0.990193	0.990193	0.382618	0.386839	-0.0323664
amalgam_5_2000	0.962647	-0.0549213	0.386839	0.257608	0.386839	0.505511	0.712806	0.712806	0.257608	0.386839	-0.0323509
Mmp27	0.924229	-0.113678	0.47025	0.519485	0.519485	0.501285	0.937711	0.937711	0.519485	0.519485	-0.0323331
Dnmbp	0.939659	-0.0897913	0.386839	0.436546	0.436546	0.486651	0.961003	0.961003	0.436546	0.436546	-0.0323222
Prss57	0.947555	-0.0777178	0.386839	0.384159	0.386839	0.501992	0.833956	0.833956	0.384159	0.386839	-0.0322909
amalgam_5_1077	0.956755	-0.0637791	0.386839	0.311799	0.386839	0.492754	0.905635	0.905635	0.311799	0.386839	-0.0322802
amalgam_5_2355	0.964102	-0.0527422	0.386839	0.244452	0.386839	0.496735	0.838259	0.838259	0.244452	0.386839	-0.0322681
Arl3	0.937136	-0.0936702	0.47025	0.452485	0.47025	0.492684	0.964901	0.964901	0.452485	0.47025	-0.0322596
amalgam_5_105	0.933451	-0.099354	0.47025	0.473836	0.473836	0.502886	0.83995	0.83995	0.473836	0.473836	-0.0322276
amalgam_5_1868	0.964554	-0.0520659	0.387192	0.240843	0.387192	0.504348	0.721493	0.721493	0.240843	0.387192	-0.0321906
amalgam_5_2176	0.966546	-0.0490892	0.387795	0.221115	0.387795	0.505511	0.569882	0.569882	0.221115	0.387795	-0.0321721
amalgam_5_690	0.929821	-0.104975	0.47025	0.494333	0.494333	0.502886	0.88406	0.88406	0.494333	0.494333	-0.0321202
Atp5j	0.943185	-0.0843867	0.387795	0.416639	0.416639	0.491884	0.942967	0.942967	0.416639	0.416639	-0.0320872
amalgam_5_764	0.939363	-0.0902452	0.388016	0.44123	0.44123	0.479327	1	1	0.44123	0.44123	-0.0320673
Ece2_P1	0.951237	-0.0721233	0.388016	0.359243	0.388016	0.479327	0.965462	0.965462	0.359243	0.388016	-0.0320669
Ptger4	0.932495	-0.100833	0.47025	0.481432	0.481432	0.502505	0.898684	0.898684	0.481432	0.481432	-0.0320109
Dgke	0.931481	-0.102402	0.47025	0.486914	0.486914	0.478193	0.996799	0.996799	0.486914	0.486914	-0.0320055
Ube2l6	0.936731	-0.0942927	0.388016	0.458414	0.458414	0.479327	1	1	0.458414	0.458414	-0.0319409
Ttll2	0.946128	-0.0798931	0.388016	0.398296	0.398296	0.479327	0.988379	0.988379	0.398296	0.398296	-0.0319408
amalgam_5_1530	0.922967	-0.115649	0.47025	0.529496	0.529496	0.494008	0.9691	0.9691	0.529496	0.529496	-0.0319349
Pdha2	0.947187	-0.0782789	0.47025	0.390877	0.47025	0.502886	0.825572	0.825572	0.390877	0.47025	-0.0319347
amalgam_10_27	0.938596	-0.0914243	0.47025	0.447403	0.47025	0.5	0.932877	0.932877	0.447403	0.47025	-0.0319346
amalgam_5_23	0.948447	-0.0763604	0.388016	0.381793	0.388016	0.479327	0.976073	0.976073	0.381793	0.388016	-0.0319318
Edem3	0.977861	-0.032299	0.388016	0.102832	0.388016	0.505511	0.48155	0.505511	0.102832	0.388016	-0.0319073
amalgam_5_178	0.954916	-0.0665547	0.388016	0.331969	0.388016	0.503573	0.791094	0.791094	0.331969	0.388016	-0.0318733
Eml2_P1	0.9523	-0.0705118	0.388016	0.354323	0.388016	0.479327	1	1	0.354323	0.388016	-0.0317727
Rnasel_P1	0.944079	-0.0830208	0.47025	0.414405	0.47025	0.501285	0.919459	0.919459	0.414405	0.47025	-0.0317617
amalgam_4_402	0.973502	-0.0387438	0.388016	0.151847	0.388016	0.503573	0.671356	0.671356	0.151847	0.388016	-0.0317154
amalgam_5_1826	0.937116	-0.0937	0.38851	0.459084	0.459084	0.492757	0.934624	0.934624	0.459084	0.459084	-0.0316807
Ccdc116	0.968423	-0.0462901	0.38851	0.206898	0.38851	0.496735	0.8351	0.8351	0.206898	0.38851	-0.0316737
amalgam_5_1026	0.91164	-0.133464	0.47025	0.579187	0.579187	0.502886	0.833379	0.833379	0.579187	0.579187	-0.0316552
amalgam_5_1001	0.916554	-0.125709	0.47025	0.56005	0.56005	0.477291	1	1	0.56005	0.56005	-0.0316501
amalgam_5_925	0.94512	-0.0814302	0.388727	0.409842	0.409842	0.479327	0.994671	0.994671	0.409842	0.409842	-0.0315448
H2-DMb1_P2	0.944631	-0.0821775	0.388727	0.413363	0.413363	0.505511	0.657955	0.657955	0.413363	0.413363	-0.0315289
Zfp708_P1	0.940883	-0.0879121	0.388727	0.438219	0.438219	0.479327	0.995796	0.995796	0.438219	0.438219	-0.0314997
Trim29	0.947519	-0.0777738	0.388727	0.3938	0.3938	0.505511	0.674382	0.674382	0.3938	0.3938	-0.0314769
Syncrip	0.93088	-0.103333	0.388727	0.496584	0.496584	0.483134	0.970454	0.970454	0.496584	0.496584	-0.0314139
amalgam_5_443	0.929112	-0.106076	0.471028	0.505702	0.505702	0.501285	0.933407	0.933407	0.505702	0.505702	-0.0314096
Ccdc117	0.968469	-0.0462222	0.388727	0.20928	0.388727	0.505511	0.612429	0.612429	0.20928	0.388727	-0.0313975
amalgam_5_1224	0.959261	-0.0600051	0.388727	0.299764	0.388727	0.479327	0.955886	0.955886	0.299764	0.388727	-0.0313959
Kdm2a_P1	0.954812	-0.0667109	0.388727	0.338958	0.388727	0.494125	0.896953	0.896953	0.338958	0.388727	-0.0313444
B4galt4	0.920098	-0.12014	0.471028	0.548553	0.548553	0.478193	0.998866	0.998866	0.548553	0.548553	-0.0313302
Ik	0.972872	-0.0396778	0.388727	0.162478	0.388727	0.505511	0.345538	0.505511	0.162478	0.388727	-0.0313139
amalgam_5_879	0.944961	-0.0816738	0.388727	0.41401	0.41401	0.479327	1	1	0.41401	0.41401	-0.0312801
amalgam_5_1236	0.970249	-0.0435725	0.388727	0.191538	0.388727	0.505511	0.637337	0.637337	0.191538	0.388727	-0.031274
amalgam_5_557	0.945289	-0.0811722	0.388727	0.411979	0.411979	0.483979	0.960711	0.960711	0.411979	0.411979	-0.0312615
Usp5	0.972959	-0.0395497	0.388727	0.162394	0.388727	0.505511	0.633677	0.633677	0.162394	0.388727	-0.0312217
amalgam_5_1248	0.957889	-0.06207	0.388727	0.315079	0.388727	0.479327	0.966415	0.966415	0.315079	0.388727	-0.0311331
amalgam_5_322	0.915171	-0.127886	0.471136	0.571878	0.571878	0.492684	0.972948	0.972948	0.571878	0.571878	-0.0310376
amalgam_5_1277	0.92401	-0.11402	0.472119	0.534949	0.534949	0.502886	0.751571	0.751571	0.534949	0.534949	-0.0309777
amalgam_5_9	0.95215	-0.0707397	0.389262	0.364839	0.389262	0.491884	0.926203	0.926203	0.364839	0.389262	-0.0309768
amalgam_5_1977	0.932224	-0.101252	0.473098	0.495078	0.495078	0.502886	0.850668	0.850668	0.495078	0.495078	-0.0309148
Adam2	0.975515	-0.0357638	0.389262	0.136866	0.389262	0.505511	0.589918	0.589918	0.136866	0.389262	-0.0308894
Zic3	0.946508	-0.0793138	0.389262	0.40811	0.40811	0.491091	0.942132	0.942132	0.40811	0.40811	-0.0308708
amalgam_5_1713	0.960989	-0.0574089	0.389262	0.290661	0.389262	0.492027	0.901397	0.901397	0.290661	0.389262	-0.0308064
Acot4	0.94861	-0.076113	0.389262	0.394235	0.394235	0.479327	1	1	0.394235	0.394235	-0.0307683
Pak3_P2	0.945698	-0.080549	0.473098	0.414982	0.473098	0.502108	0.895726	0.895726	0.414982	0.473098	-0.0307674
amalgam_5_328	0.918178	-0.123154	0.473198	0.562692	0.562692	0.476518	1	1	0.562692	0.562692	-0.030755
Shmt1	0.915029	-0.128111	0.473198	0.575382	0.575382	0.501285	0.946698	0.946698	0.575382	0.575382	-0.0307523
Csk	0.926701	-0.109823	0.473198	0.524886	0.524886	0.502886	0.794282	0.794282	0.524886	0.524886	-0.0307434
Prg3	0.93055	-0.103844	0.389262	0.505769	0.505769	0.479327	0.986022	0.986022	0.505769	0.505769	-0.0307429
amalgam_4_330	0.944731	-0.0820237	0.389262	0.421939	0.421939	0.480074	0.966117	0.966117	0.421939	0.421939	-0.0307384
amalgam_5_657	0.959264	-0.0600007	0.389524	0.307599	0.389524	0.487601	0.934075	0.934075	0.307599	0.389524	-0.0307212
Pde4b	0.980526	-0.0283725	0.473198	0.08265	0.473198	0.502886	0.61099	0.61099	0.08265	0.473198	-0.0307205
amalgam_5_250	0.959913	-0.0590243	0.390105	0.301707	0.390105	0.5	0.819891	0.819891	0.301707	0.390105	-0.0307171
Usp49	0.958445	-0.0612318	0.390105	0.315616	0.390105	0.487451	0.936155	0.936155	0.315616	0.390105	-0.0306674
Por_P2	0.970989	-0.0424732	0.473198	0.190037	0.473198	0.502886	0.745569	0.745569	0.190037	0.473198	-0.0306301
amalgam_5_1499	0.957155	-0.0631757	0.390313	0.327794	0.390313	0.479327	0.960948	0.960948	0.327794	0.390313	-0.0306023
amalgam_5_1652	0.930393	-0.104088	0.473198	0.508202	0.508202	0.502108	0.924086	0.924086	0.508202	0.508202	-0.0305979
Braf	0.94867	-0.0760218	0.473198	0.396205	0.473198	0.502886	0.820605	0.820605	0.396205	0.473198	-0.0305668
Hist1h2bc	0.965348	-0.0508788	0.390313	0.250783	0.390313	0.492995	0.88172	0.88172	0.250783	0.390313	-0.030563
amalgam_5_911	0.968951	-0.0455037	0.390521	0.21341	0.390521	0.496735	0.827526	0.827526	0.21341	0.390521	-0.0305232
Cdk15	0.942653	-0.0852007	0.473198	0.438341	0.473198	0.502691	0.867052	0.867052	0.438341	0.473198	-0.0305178
amalgam_4_107	0.933083	-0.099923	0.473198	0.495035	0.495035	0.499338	0.943015	0.943015	0.495035	0.495035	-0.0305129
amalgam_5_429	0.916672	-0.125523	0.473198	0.571574	0.571574	0.502886	0.826422	0.826422	0.571574	0.571574	-0.030493
amalgam_5_1700	0.938914	-0.0909344	0.473198	0.462223	0.473198	0.502886	0.595257	0.595257	0.462223	0.473198	-0.0304765
amalgam_5_1772	0.924605	-0.113091	0.473198	0.537806	0.537806	0.489151	0.976635	0.976635	0.537806	0.537806	-0.0304638
amalgam_5_418	0.963476	-0.0536789	0.391098	0.270982	0.391098	0.495417	0.8661	0.8661	0.270982	0.391098	-0.0304391
amalgam_4_129	0.943634	-0.0836999	0.473779	0.433093	0.473779	0.502886	0.707915	0.707915	0.433093	0.473779	-0.0304182
amalgam_5_2248	0.958818	-0.0606712	0.391675	0.315264	0.391675	0.483713	0.949088	0.949088	0.315264	0.391675	-0.0304161
Inpp5b_P2	0.922176	-0.116886	0.473779	0.549346	0.549346	0.502886	0.889202	0.889202	0.549346	0.549346	-0.0304083
amalgam_5_220	0.970373	-0.0433885	0.39225	0.199493	0.39225	0.505511	0.555641	0.555641	0.199493	0.39225	-0.0303751
amalgam_5_2349	0.953257	-0.0690623	0.392823	0.363404	0.392823	0.479327	0.975989	0.975989	0.363404	0.392823	-0.0303605
amalgam_5_1072	0.950778	-0.0728198	0.393396	0.383042	0.393396	0.479327	0.994671	0.994671	0.383042	0.393396	-0.0303479
Acly	0.954783	-0.0667547	0.393396	0.351096	0.393396	0.503573	0.798618	0.798618	0.351096	0.393396	-0.030345
amalgam_5_2138	0.987187	-0.0186044	0.393597	0.0234198	0.393597	0.502742	0.45991	0.502742	0.0234198	0.393597	-0.0303329
Lmtk2	0.933959	-0.0985685	0.473779	0.493012	0.493012	0.502108	0.906019	0.906019	0.493012	0.493012	-0.0302746
amalgam_5_673	0.963993	-0.0529055	0.394167	0.268038	0.394167	0.504277	0.727953	0.727953	0.268038	0.394167	-0.0302515
Plcd3	0.958512	-0.061131	0.394167	0.319998	0.394167	0.496735	0.858206	0.858206	0.319998	0.394167	-0.0302508
amalgam_5_76	0.899856	-0.152233	0.473779	0.632839	0.632839	0.478193	0.996774	0.996774	0.632839	0.632839	-0.0302497
amalgam_4_152	0.935871	-0.0956189	0.473968	0.483083	0.483083	0.485095	0.98549	0.98549	0.483083	0.483083	-0.0302135
Drd3	0.948364	-0.0764878	0.473968	0.403236	0.473968	0.502886	0.84028	0.84028	0.403236	0.473968	-0.0301699
Ube3a	0.968154	-0.0466914	0.394167	0.226797	0.394167	0.496735	0.833034	0.833034	0.226797	0.394167	-0.0300861
Uba7_P2	0.974632	-0.0370702	0.394167	0.155073	0.394167	0.505511	0.526352	0.526352	0.155073	0.394167	-0.030007
amalgam_9_6	0.92618	-0.110636	0.474061	0.535904	0.535904	0.502886	0.84881	0.84881	0.535904	0.535904	-0.0299727
amalgam_5_1529	0.948117	-0.0768623	0.394167	0.407828	0.407828	0.479327	1	1	0.407828	0.407828	-0.0299396
Glb1l_P2	0.954127	-0.0677461	0.394167	0.361666	0.394167	0.486651	0.948243	0.948243	0.361666	0.394167	-0.029923
amalgam_5_832	0.964448	-0.0522241	0.394167	0.267437	0.394167	0.490728	0.91406	0.91406	0.267437	0.394167	-0.0299128
amalgam_5_1526	0.931017	-0.103121	0.475	0.513258	0.513258	0.488379	0.97909	0.97909	0.513258	0.513258	-0.0298704
amalgam_5_215	0.955286	-0.0659953	0.394393	0.352956	0.394393	0.505511	0.655312	0.655312	0.352956	0.394393	-0.0298483
Ndp	0.94988	-0.0741828	0.394393	0.396435	0.396435	0.496735	0.886854	0.886854	0.396435	0.396435	-0.0298087
amalgam_4_178	0.967087	-0.0482827	0.39459	0.24234	0.39459	0.500488	0.774539	0.774539	0.24234	0.39459	-0.0297216
Htr1b	0.922634	-0.116169	0.475	0.554824	0.554824	0.477273	1	1	0.554824	0.554824	-0.0297212
amalgam_4_235	0.942431	-0.0855409	0.475089	0.449617	0.475089	0.502108	0.90289	0.90289	0.449617	0.475089	-0.0296962
amalgam_5_543	0.974363	-0.0374687	0.395154	0.161473	0.395154	0.505511	0.574761	0.574761	0.161473	0.395154	-0.0296715
Rabl3	0.955566	-0.0655733	0.395154	0.353104	0.395154	0.49302	0.904973	0.904973	0.353104	0.395154	-0.0296455
amalgam_5_1700	0.962151	-0.0556649	0.395349	0.293763	0.395349	0.492027	0.898988	0.898988	0.293763	0.395349	-0.0296139
Adamts10	0.962295	-0.0554484	0.395349	0.292441	0.395349	0.505511	0.596065	0.596065	0.292441	0.395349	-0.0296073
amalgam_3_0	0.980426	-0.0285192	0.395543	0.0917281	0.395543	0.505511	0.453407	0.505511	0.0917281	0.395543	-0.0295886
amalgam_4_279	0.959937	-0.0589889	0.396104	0.315081	0.396104	0.499608	0.820212	0.820212	0.315081	0.396104	-0.0295875
amalgam_5_4	0.932254	-0.101205	0.476021	0.510217	0.510217	0.491887	0.969679	0.969679	0.510217	0.510217	-0.0295766
amalgam_5_605	0.951427	-0.0718344	0.396664	0.387699	0.396664	0.479327	1	1	0.387699	0.396664	-0.0295602
amalgam_5_593	0.944785	-0.0819426	0.47695	0.435834	0.47695	0.502886	0.842135	0.842135	0.435834	0.47695	-0.0295549
Clpb	0.928802	-0.106557	0.47695	0.528808	0.528808	0.502108	0.919055	0.919055	0.528808	0.528808	-0.0294845
Cox7b	0.929421	-0.105596	0.47695	0.525815	0.525815	0.501883	0.927067	0.927067	0.525815	0.525815	-0.0294789
Usp44	0.968918	-0.0455531	0.396664	0.225619	0.396664	0.505511	0.497487	0.505511	0.225619	0.396664	-0.0294557
Ndufs3	0.930203	-0.104382	0.47695	0.523	0.523	0.479182	0.992184	0.992184	0.523	0.523	-0.0293833
Phka2	0.908902	-0.137804	0.481908	0.649606	0.649606	0.502886	0.612671	0.612671	0.612671	0.612671	-0.0293208
Kctd15_P1	0.978416	-0.0314796	0.396664	0.117162	0.396664	0.505511	0.504517	0.505511	0.117162	0.396664	-0.0293142
Cflar_P1	0.957332	-0.062908	0.396664	0.342124	0.396664	0.492027	0.90925	0.90925	0.342124	0.396664	-0.0293036
amalgam_5_944	0.883265	-0.179083	0.47695	0.68609	0.68609	0.502108	0.947096	0.947096	0.68609	0.68609	-0.0293013
Fetub_P2	0.94928	-0.0750946	0.396664	0.407287	0.407287	0.479327	1	1	0.407287	0.407287	-0.0292944
amalgam_5_234	0.951339	-0.0719685	0.47695	0.391875	0.47695	0.502886	0.700176	0.700176	0.391875	0.47695	-0.0292806
Gabra3	0.904493	-0.144818	0.47695	0.628371	0.628371	0.478193	0.997295	0.997295	0.628371	0.628371	-0.029222
Zfand5	0.968263	-0.0465298	0.396664	0.235689	0.396664	0.505511	0.651362	0.651362	0.235689	0.396664	-0.029205
amalgam_5_1693	0.95185	-0.0711937	0.396664	0.388881	0.396664	0.494854	0.899505	0.899505	0.388881	0.396664	-0.0292024
amalgam_5_281	0.949522	-0.0747261	0.396664	0.407405	0.407405	0.479327	0.9765	0.9765	0.407405	0.407405	-0.0291412
amalgam_4_385	0.950082	-0.0738755	0.396664	0.403236	0.403236	0.49122	0.937605	0.937605	0.403236	0.403236	-0.0291395
Ppm1a	0.945125	-0.0814236	0.47695	0.438843	0.47695	0.502505	0.881619	0.881619	0.438843	0.47695	-0.0291245
amalgam_5_444	0.970537	-0.0431447	0.397059	0.211411	0.397059	0.505511	0.557761	0.557761	0.211411	0.397059	-0.0291171
amalgam_5_853	0.976314	-0.0345828	0.397612	0.144042	0.397612	0.503639	0.635368	0.635368	0.144042	0.397612	-0.0291019
amalgam_5_697	0.97895	-0.0306932	0.398165	0.112716	0.398165	0.505511	0.406825	0.505511	0.112716	0.398165	-0.0290976
Plaa	0.971977	-0.0410062	0.398165	0.195507	0.398165	0.501629	0.719534	0.719534	0.195507	0.398165	-0.0290668
amalgam_5_1180	0.970547	-0.0431298	0.398352	0.211943	0.398352	0.503573	0.705751	0.705751	0.211943	0.398352	-0.02906
Ndufs2_P2	0.947985	-0.0770635	0.47695	0.419697	0.47695	0.502886	0.721168	0.721168	0.419697	0.47695	-0.0290579
amalgam_5_867	0.938597	-0.091423	0.47695	0.481481	0.481481	0.502886	0.730379	0.730379	0.481481	0.481481	-0.0290195
amalgam_4_306	0.966067	-0.0498054	0.398902	0.261655	0.398902	0.503019	0.745245	0.745245	0.261655	0.398902	-0.0290002
Pcbd1	0.925253	-0.11208	0.47695	0.551319	0.551319	0.476229	1	1	0.551319	0.551319	-0.0289837
amalgam_5_600	0.958184	-0.0616251	0.399452	0.338681	0.399452	0.492027	0.909057	0.909057	0.338681	0.399452	-0.0289767
amalgam_5_823	0.928862	-0.106464	0.47695	0.534837	0.534837	0.479182	0.991995	0.991995	0.534837	0.534837	-0.0289347
amalgam_5_837	0.962922	-0.0545093	0.4	0.294596	0.4	0.505511	0.609856	0.609856	0.294596	0.4	-0.0289321
Ak1_P2	0.939515	-0.090012	0.47695	0.477655	0.477655	0.494376	0.958468	0.958468	0.477655	0.477655	-0.0288836
amalgam_5_1770	0.92035	-0.119746	0.47695	0.574088	0.574088	0.499338	0.951767	0.951767	0.574088	0.574088	-0.0288614
amalgam_5_1885	0.943023	-0.0846344	0.47695	0.456262	0.47695	0.497792	0.946773	0.946773	0.456262	0.47695	-0.0288422
Cltb	0.946067	-0.0799855	0.4	0.437246	0.437246	0.479327	0.993961	0.993961	0.437246	0.437246	-0.0287367
amalgam_5_924	0.968645	-0.0459607	0.400182	0.237182	0.400182	0.505511	0.562905	0.562905	0.237182	0.400182	-0.0287217
amalgam_5_1433	0.94235	-0.0856654	0.400729	0.462168	0.462168	0.496735	0.89546	0.89546	0.462168	0.462168	-0.0287151
amalgam_3_11	0.914691	-0.128643	0.401274	0.598167	0.598167	0.479327	1	1	0.598167	0.598167	-0.0287103
amalgam_4_68	0.922096	-0.117012	0.47695	0.568709	0.568709	0.487926	0.98549	0.98549	0.568709	0.568709	-0.0286807
Pip4k2b	0.911596	-0.133534	0.47695	0.609852	0.609852	0.476749	1	1	0.609852	0.609852	-0.0286797
Cdyl2	0.948658	-0.0760398	0.401274	0.419654	0.419654	0.498815	0.862555	0.862555	0.419654	0.419654	-0.0286753
amalgam_5_2184	0.981754	-0.026567	0.401453	0.0834596	0.401453	0.505511	0.361319	0.505511	0.0834596	0.401453	-0.0286531
amalgam_5_2024	0.967108	-0.0482513	0.401996	0.255112	0.401996	0.496759	0.813811	0.813811	0.255112	0.401996	-0.028626
Pfdn5	0.950555	-0.0731583	0.401996	0.406686	0.406686	0.479327	0.985464	0.985464	0.406686	0.406686	-0.0285859
amalgam_5_1674	0.957431	-0.0627597	0.402174	0.350525	0.402174	0.492027	0.907131	0.907131	0.350525	0.402174	-0.0285733
Epha3	0.924871	-0.112676	0.47695	0.557862	0.557862	0.478193	1	1	0.557862	0.557862	-0.0285603
Tmtc2	0.965813	-0.050184	0.402174	0.269943	0.402174	0.501992	0.753802	0.753802	0.269943	0.402174	-0.028541
Ranbp10	0.949732	-0.0744069	0.402174	0.413461	0.413461	0.491469	0.9377	0.9377	0.413461	0.413461	-0.0285399
Ndufb6	0.943758	-0.0835119	0.47695	0.455332	0.47695	0.502886	0.705123	0.705123	0.455332	0.47695	-0.0285337
amalgam_5_1428	0.964332	-0.0523985	0.402174	0.285732	0.402174	0.496735	0.848757	0.848757	0.285732	0.402174	-0.0285069
amalgam_5_285	0.934717	-0.0973988	0.47695	0.509845	0.509845	0.502505	0.890731	0.890731	0.509845	0.509845	-0.0284952
amalgam_5_43	0.936052	-0.0953402	0.485423	0.566471	0.566471	0.502886	0.50297	0.50297	0.50297	0.50297	-0.0284551
amalgam_5_2140	0.976945	-0.0336505	0.402527	0.142892	0.402527	0.50443	0.603272	0.603272	0.142892	0.402527	-0.0284343
amalgam_5_863	0.920064	-0.120195	0.488435	0.66756	0.66756	0.502886	0.58022	0.58022	0.58022	0.58022	-0.0284148
Psmb10	0.960112	-0.0587251	0.402527	0.328237	0.402527	0.505511	0.686957	0.686957	0.328237	0.402527	-0.0284119
Nt5c2	0.946685	-0.0790431	0.47695	0.437122	0.47695	0.502505	0.8768	0.8768	0.437122	0.47695	-0.0284079
Tbca	0.984939	-0.0218933	0.402527	0.0504556	0.402527	0.495195	0.704014	0.704014	0.0504556	0.402527	-0.0283975
amalgam_4_21	0.968433	-0.0462761	0.402527	0.243793	0.402527	0.505511	0.593897	0.593897	0.243793	0.402527	-0.0283662
Ifi44l	0.952701	-0.0699047	0.402527	0.393114	0.402527	0.479327	0.995778	0.995778	0.393114	0.402527	-0.028345
amalgam_5_735	0.943934	-0.0832423	0.47695	0.456817	0.47695	0.502886	0.574195	0.574195	0.456817	0.47695	-0.0283238
Smco1	0.959423	-0.0597609	0.402527	0.335929	0.402527	0.505511	0.740678	0.740678	0.335929	0.402527	-0.0283119
Capn3	0.962649	-0.0549183	0.402527	0.305601	0.402527	0.505511	0.423401	0.505511	0.305601	0.402527	-0.0282745
Tor1a	0.96817	-0.0466677	0.402527	0.248107	0.402527	0.505511	0.661462	0.661462	0.248107	0.402527	-0.0282508
amalgam_5_746	0.966061	-0.049814	0.402527	0.270985	0.402527	0.500488	0.775646	0.775646	0.270985	0.402527	-0.0282473
amalgam_3_3	0.88673	-0.173434	0.477002	0.687614	0.687614	0.502886	0.906922	0.906922	0.687614	0.687614	-0.0282099
amalgam_5_1060	0.931219	-0.102807	0.477891	0.531722	0.531722	0.477291	1	1	0.531722	0.531722	-0.0282016
amalgam_5_407	0.931406	-0.102518	0.478778	0.531974	0.531974	0.476749	1	1	0.531974	0.531974	-0.0281011
Adck4_P1	0.928279	-0.10737	0.478778	0.547948	0.547948	0.502886	0.802031	0.802031	0.547948	0.547948	-0.0280516
amalgam_5_1716	0.965804	-0.0501972	0.402527	0.276309	0.402527	0.505511	0.58552	0.58552	0.276309	0.402527	-0.0280405
Fmo4	0.940734	-0.0881417	0.402527	0.480983	0.480983	0.48239	0.966489	0.966489	0.480983	0.480983	-0.0280177
amalgam_5_1086	0.974094	-0.0378664	0.402527	0.182137	0.402527	0.496735	0.775602	0.775602	0.182137	0.402527	-0.0280061
Tmprss11e	0.94237	-0.0856339	0.402527	0.470943	0.470943	0.483979	0.963096	0.963096	0.470943	0.470943	-0.028005
amalgam_5_1333	0.95344	-0.068786	0.402527	0.391991	0.402527	0.492027	0.916226	0.916226	0.391991	0.402527	-0.0279769
Mrvi1	0.925714	-0.111361	0.402527	0.560856	0.560856	0.479327	0.979977	0.979977	0.560856	0.560856	-0.0279682
amalgam_5_384	0.945566	-0.0807503	0.478849	0.450497	0.478849	0.502886	0.730379	0.730379	0.450497	0.478849	-0.0279645
amalgam_5_2303	0.949277	-0.0750985	0.402527	0.424641	0.424641	0.502925	0.822915	0.822915	0.424641	0.424641	-0.027935
Trib3	0.949039	-0.0754612	0.478849	0.426434	0.478849	0.502886	0.840889	0.840889	0.426434	0.478849	-0.0279318
Grk6	0.922368	-0.116586	0.478849	0.576	0.576	0.502886	0.833999	0.833999	0.576	0.576	-0.0279314
Prg2	0.934242	-0.0981319	0.478849	0.519279	0.519279	0.496771	0.957669	0.957669	0.519279	0.519279	-0.0279283
Cachd1	0.978775	-0.0309513	0.402527	0.125738	0.402527	0.503573	0.603663	0.603663	0.125738	0.402527	-0.0278727
Rnf151	0.947406	-0.0779446	0.402527	0.43945	0.43945	0.501057	0.844413	0.844413	0.43945	0.43945	-0.0278333
amalgam_4_227	0.962548	-0.0550696	0.402527	0.312527	0.402527	0.501629	0.775325	0.775325	0.312527	0.402527	-0.0278163
Cox6a1	0.957977	-0.0619376	0.402527	0.355726	0.402527	0.479327	0.96813	0.96813	0.355726	0.402527	-0.0278029
amalgam_5_798	0.93427	-0.0980878	0.478849	0.520753	0.520753	0.497939	0.947169	0.947169	0.520753	0.520753	-0.0277949
Scyl2	0.958668	-0.0608962	0.478849	0.349731	0.478849	0.502691	0.81612	0.81612	0.349731	0.478849	-0.0277849
Ndufb4	0.92529	-0.112023	0.478849	0.565	0.565	0.474417	1	1	0.565	0.565	-0.0277762
Prr11	0.954657	-0.0669452	0.402527	0.385127	0.402527	0.479327	0.973047	0.973047	0.385127	0.402527	-0.0277419
Ubl4b	0.962923	-0.0545074	0.402527	0.309801	0.402527	0.491884	0.904354	0.904354	0.309801	0.402527	-0.0277397
amalgam_5_1561	0.945475	-0.0808895	0.478849	0.454061	0.478849	0.48855	0.971417	0.971417	0.454061	0.478849	-0.0277358
amalgam_4_267	0.956999	-0.0634101	0.402527	0.365361	0.402527	0.493939	0.898488	0.898488	0.365361	0.402527	-0.0277278
amalgam_5_1639	0.966316	-0.0494325	0.478849	0.274896	0.478849	0.502886	0.675284	0.675284	0.274896	0.478849	-0.0277233
Ifi30	0.958668	-0.0608972	0.402527	0.350599	0.402527	0.496745	0.853148	0.853148	0.350599	0.402527	-0.0277197
amalgam_5_1029	0.947249	-0.0781847	0.402527	0.442462	0.442462	0.479327	0.966415	0.966415	0.442462	0.442462	-0.027687
amalgam_5_890	0.938882	-0.0909844	0.478849	0.496328	0.496328	0.502886	0.850308	0.850308	0.496328	0.496328	-0.0276803
amalgam_4_23	0.942633	-0.085232	0.402527	0.473655	0.473655	0.496735	0.903643	0.903643	0.473655	0.473655	-0.027661
amalgam_5_1895	0.948878	-0.0757062	0.479201	0.431199	0.479201	0.502886	0.716713	0.716713	0.431199	0.479201	-0.0276571
Btbd9	0.952423	-0.0703261	0.402527	0.405015	0.405015	0.479327	0.977403	0.977403	0.405015	0.405015	-0.027605
Ptgir	0.942495	-0.0854437	0.479201	0.475787	0.479201	0.502886	0.813106	0.813106	0.475787	0.479201	-0.0275631
amalgam_4_81	0.963592	-0.0535058	0.402643	0.305443	0.402643	0.490584	0.916743	0.916743	0.305443	0.402643	-0.0275592
amalgam_5_1911	0.956866	-0.0636104	0.403169	0.36877	0.403169	0.492027	0.912435	0.912435	0.36877	0.403169	-0.0275589
amalgam_5_1844	0.948418	-0.0764049	0.403694	0.436286	0.436286	0.479327	0.970587	0.970587	0.436286	0.436286	-0.0275232
Adamts6	0.952119	-0.0707864	0.403694	0.408494	0.408494	0.479327	1	1	0.408494	0.408494	-0.0275228
amalgam_4_201	0.931122	-0.102957	0.47927	0.54114	0.54114	0.500645	0.937956	0.937956	0.54114	0.54114	-0.0274577
Tmc8	0.943633	-0.0837027	0.403694	0.470635	0.470635	0.479327	1	1	0.470635	0.470635	-0.0273972
amalgam_5_1293	0.954285	-0.0675077	0.507907	0.684669	0.684669	0.502886	0.393159	0.502886	0.393159	0.502886	-0.0273697
amalgam_5_1301	0.952804	-0.0697486	0.403694	0.405717	0.405717	0.491884	0.92422	0.92422	0.405717	0.405717	-0.0273259
Mvd	0.958488	-0.0611681	0.403694	0.35752	0.403694	0.486217	0.945891	0.945891	0.35752	0.403694	-0.0273238
amalgam_5_743	0.94252	-0.0854054	0.480132	0.478798	0.480132	0.502505	0.886523	0.886523	0.478798	0.480132	-0.0273167
amalgam_5_2063	0.951353	-0.0719469	0.403694	0.418603	0.418603	0.479327	0.994624	0.994624	0.418603	0.418603	-0.0272101
Crygs	0.961011	-0.0573752	0.403694	0.335687	0.403694	0.505511	0.538865	0.538865	0.335687	0.403694	-0.0271996
Tbk1	0.910342	-0.13552	0.487977	0.681337	0.681337	0.502886	0.630945	0.630945	0.630945	0.630945	-0.027105
Rab8b	0.93867	-0.0913105	0.490148	0.625254	0.625254	0.502886	0.50492	0.50492	0.50492	0.50492	-0.0270989
amalgam_5_1835	0.954816	-0.0667052	0.403846	0.392732	0.403846	0.479327	0.994624	0.994624	0.392732	0.403846	-0.0270759
amalgam_5_2356	0.943175	-0.0844026	0.404367	0.477792	0.477792	0.479327	0.985525	0.985525	0.477792	0.477792	-0.027073
Myo1c_P1	0.97157	-0.0416103	0.417007	0.262059	0.417007	0.505511	0.223572	0.505511	0.223572	0.417007	-0.0270709
P4ha2_P2	0.932544	-0.100756	0.490148	0.642583	0.642583	0.502886	0.538732	0.538732	0.538732	0.538732	-0.0270657
Pld3_P2	0.982292	-0.0257766	0.404367	0.0891547	0.404367	0.505511	0.344437	0.505511	0.0891547	0.404367	-0.0270617
amalgam_5_1061	0.957965	-0.0619549	0.404534	0.365821	0.404534	0.496735	0.855898	0.855898	0.365821	0.404534	-0.0270576
amalgam_5_845	0.915584	-0.127236	0.480992	0.6129	0.6129	0.478193	0.999042	0.999042	0.6129	0.6129	-0.0270517
amalgam_4_353	0.953105	-0.0692929	0.405052	0.40717	0.40717	0.49371	0.908446	0.908446	0.40717	0.40717	-0.0270398
amalgam_5_75	0.932275	-0.101173	0.481848	0.540576	0.540576	0.494376	0.962876	0.962876	0.540576	0.540576	-0.0270277
amalgam_5_757	0.959162	-0.0601538	0.40557	0.35571	0.40557	0.491714	0.923404	0.923404	0.35571	0.40557	-0.0270033
Dusp16	0.97745	-0.0329054	0.481848	0.15175	0.481848	0.502886	0.588951	0.588951	0.15175	0.481848	-0.0269452
Ifna11	0.957206	-0.0630989	0.40557	0.3743	0.40557	0.500869	0.816718	0.816718	0.3743	0.40557	-0.0269294
amalgam_5_809	0.936565	-0.0945488	0.481908	0.519212	0.519212	0.481102	0.990179	0.990179	0.519212	0.519212	-0.0269138
amalgam_5_886	0.963339	-0.0538848	0.405734	0.316804	0.405734	0.496735	0.850513	0.850513	0.316804	0.405734	-0.0268998
Chek2	0.934669	-0.0974724	0.481908	0.52985	0.52985	0.502505	0.894072	0.894072	0.52985	0.52985	-0.0268875
amalgam_5_526	0.974763	-0.0368767	0.40625	0.187098	0.40625	0.505511	0.600682	0.600682	0.187098	0.40625	-0.0268437
amalgam_5_1025	0.952713	-0.069887	0.406765	0.413062	0.413062	0.479327	0.981737	0.981737	0.413062	0.413062	-0.0268355
Cyp2c38	0.954526	-0.0671429	0.481908	0.398618	0.481908	0.502886	0.636837	0.636837	0.398618	0.481908	-0.0268198
Aldh18a1	0.960627	-0.0579522	0.481908	0.34454	0.481908	0.502691	0.812854	0.812854	0.34454	0.481908	-0.0268179
Tars	0.930342	-0.104167	0.481908	0.553291	0.553291	0.502886	0.810118	0.810118	0.553291	0.553291	-0.0267757
Pdxk	0.953711	-0.0683754	0.481908	0.406178	0.481908	0.497799	0.933803	0.933803	0.406178	0.481908	-0.0267542
amalgam_5_576	0.949879	-0.0741851	0.407279	0.436572	0.436572	0.491884	0.934318	0.934318	0.436572	0.436572	-0.0267025
amalgam_5_122	0.967301	-0.0479633	0.407792	0.277797	0.407792	0.497193	0.804602	0.804602	0.277797	0.407792	-0.0266807
Fntb	0.928312	-0.107319	0.481908	0.56498	0.56498	0.501285	0.937172	0.937172	0.56498	0.56498	-0.0266115
amalgam_5_1169	0.940507	-0.0884887	0.481908	0.500529	0.500529	0.502886	0.816732	0.816732	0.500529	0.500529	-0.0265971
Astl	0.952908	-0.0695915	0.407792	0.414846	0.414846	0.479327	0.983703	0.983703	0.414846	0.414846	-0.0265919
Prkcg	0.946766	-0.0789202	0.481908	0.460346	0.481908	0.502886	0.810313	0.810313	0.460346	0.481908	-0.0265895
amalgam_5_1330	0.948461	-0.0763397	0.407952	0.448553	0.448553	0.489141	0.943891	0.943891	0.448553	0.448553	-0.0265804
Amy1_P1	0.911008	-0.134465	0.481908	0.634478	0.634478	0.476763	1	1	0.634478	0.634478	-0.026568
Adam8	0.937637	-0.0928988	0.407952	0.517765	0.517765	0.479327	0.997971	0.997971	0.517765	0.517765	-0.0265567
Atf6b	0.944956	-0.0816817	0.407952	0.473574	0.473574	0.505511	0.668432	0.668432	0.473574	0.473574	-0.0265149
Acr	0.949518	-0.0747326	0.407952	0.44182	0.44182	0.479327	1	1	0.44182	0.44182	-0.0265118
amalgam_5_583	0.964811	-0.0516818	0.407952	0.307471	0.407952	0.498516	0.806138	0.806138	0.307471	0.407952	-0.0264712
amalgam_5_931	0.937046	-0.0938078	0.481908	0.522736	0.522736	0.501883	0.921662	0.921662	0.522736	0.522736	-0.0264273
Trim55	0.951264	-0.072083	0.407952	0.429979	0.429979	0.479327	0.973733	0.973733	0.429979	0.429979	-0.0264222
Atg4c	0.966811	-0.0486949	0.407952	0.286686	0.407952	0.505149	0.69804	0.69804	0.286686	0.407952	-0.0264215
amalgam_5_52	0.945452	-0.0809232	0.481908	0.47165	0.481908	0.502886	0.77348	0.77348	0.47165	0.481908	-0.0264117
Ube2k	0.959995	-0.0589014	0.407952	0.356407	0.407952	0.486651	0.937938	0.937938	0.356407	0.407952	-0.026391
amalgam_5_415	0.970089	-0.0438102	0.407952	0.249961	0.407952	0.505511	0.345931	0.505511	0.249961	0.407952	-0.0263793
amalgam_5_323	0.947326	-0.0780675	0.481908	0.459489	0.481908	0.502886	0.630366	0.630366	0.459489	0.481908	-0.0263654
amalgam_5_1565	0.924495	-0.113263	0.481908	0.585126	0.585126	0.483573	0.988696	0.988696	0.585126	0.585126	-0.0263619
Prtn3_P1	0.954599	-0.0670328	0.407952	0.404566	0.407952	0.505511	0.76729	0.76729	0.404566	0.407952	-0.0263446
amalgam_5_2261	0.956804	-0.0637046	0.407952	0.38678	0.407952	0.486651	0.945814	0.945814	0.38678	0.407952	-0.0262805
amalgam_5_2220	0.956315	-0.0644427	0.407952	0.391175	0.407952	0.491884	0.924697	0.924697	0.391175	0.407952	-0.0262687
Ksr1	0.931561	-0.102277	0.481908	0.553723	0.553723	0.502886	0.731562	0.731562	0.553723	0.553723	-0.0262553
Spryd3	0.963047	-0.0543224	0.481908	0.328773	0.481908	0.502886	0.63102	0.63102	0.328773	0.481908	-0.0262434
amalgam_5_1328	0.974334	-0.037511	0.408041	0.20008	0.408041	0.505511	0.571768	0.571768	0.20008	0.408041	-0.0262126
Htra4	0.959645	-0.0594268	0.408041	0.362253	0.408041	0.491842	0.92164	0.92164	0.362253	0.408041	-0.0262065
amalgam_5_1151	0.960954	-0.05746	0.408198	0.350082	0.408198	0.491842	0.918571	0.918571	0.350082	0.408198	-0.026192
Cyp4a31	0.939264	-0.0903979	0.481908	0.513378	0.513378	0.502886	0.738219	0.738219	0.513378	0.513378	-0.0261759
amalgam_5_625	0.952584	-0.0700813	0.408703	0.423726	0.423726	0.48211	0.958383	0.958383	0.423726	0.423726	-0.0261343
Akap4	0.961253	-0.0570125	0.481908	0.348076	0.481908	0.502886	0.73746	0.73746	0.348076	0.481908	-0.0261303
amalgam_5_635	0.960035	-0.0588414	0.409207	0.359841	0.409207	0.487312	0.934028	0.934028	0.359841	0.409207	-0.0261191
amalgam_5_1108	0.940396	-0.0886604	0.481908	0.507543	0.507543	0.497939	0.948331	0.948331	0.507543	0.507543	-0.0261129
Rpl11	0.929274	-0.105825	0.481908	0.566702	0.566702	0.491887	0.970599	0.970599	0.566702	0.566702	-0.0261012
amalgam_5_283	0.918007	-0.123423	0.481908	0.614586	0.614586	0.476229	1	1	0.614586	0.614586	-0.0260938
Fkbp11	0.962682	-0.0548682	0.409207	0.334538	0.409207	0.492027	0.895878	0.895878	0.334538	0.409207	-0.0260928
amalgam_5_1589	0.934013	-0.0984852	0.481908	0.543499	0.543499	0.497939	0.948331	0.948331	0.543499	0.543499	-0.026079
Ppt2	0.944434	-0.0824788	0.409207	0.4832	0.4832	0.483979	0.9618	0.9618	0.4832	0.4832	-0.0260529
amalgam_5_1273	0.944303	-0.0826786	0.409207	0.484099	0.484099	0.479327	0.994671	0.994671	0.484099	0.484099	-0.0260492
amalgam_5_1712	0.961743	-0.0562772	0.409516	0.34462	0.409516	0.487912	0.928039	0.928039	0.34462	0.409516	-0.0260372
Lrrk2	0.941259	-0.0873359	0.481908	0.503718	0.503718	0.502108	0.898762	0.898762	0.503718	0.503718	-0.0260097
amalgam_5_551	0.936488	-0.0946679	0.481908	0.531563	0.531563	0.502108	0.91313	0.91313	0.531563	0.531563	-0.0259812
amalgam_5_1124	0.965758	-0.0502666	0.410017	0.304182	0.410017	0.497805	0.80948	0.80948	0.304182	0.410017	-0.0259811
amalgam_5_522	0.96441	-0.0522815	0.410517	0.318786	0.410517	0.49097	0.913987	0.913987	0.318786	0.410517	-0.0259578
Cyp2e1	0.950576	-0.0731266	0.410517	0.441768	0.441768	0.479327	0.990439	0.990439	0.441768	0.441768	-0.0259457
amalgam_5_1933	0.922521	-0.116347	0.481908	0.599179	0.599179	0.502886	0.651999	0.651999	0.599179	0.599179	-0.0258806
amalgam_5_134	0.917409	-0.124363	0.481908	0.619833	0.619833	0.502886	0.803108	0.803108	0.619833	0.619833	-0.0258334
amalgam_10_26	0.971368	-0.0419106	0.410669	0.242775	0.410669	0.496735	0.806806	0.806806	0.242775	0.410669	-0.0257665
Fars2	0.911615	-0.133504	0.481908	0.641844	0.641844	0.502886	0.641557	0.641557	0.641557	0.641557	-0.0257348
amalgam_5_884	0.931064	-0.103047	0.481908	0.5627	0.5627	0.477273	1	1	0.5627	0.5627	-0.0257333
Usp17lb	0.965273	-0.050991	0.410669	0.313055	0.410669	0.503573	0.740144	0.740144	0.313055	0.410669	-0.0257188
Cela1	0.927568	-0.108475	0.481908	0.579413	0.579413	0.5	0.941975	0.941975	0.579413	0.579413	-0.0257099
amalgam_5_1843	0.964062	-0.0528021	0.41082	0.325953	0.41082	0.479327	0.966415	0.966415	0.325953	0.41082	-0.0257064
amalgam_10_7	0.938709	-0.0912499	0.481908	0.522943	0.522943	0.502886	0.617563	0.617563	0.522943	0.522943	-0.025691
amalgam_5_1630	0.961719	-0.0563122	0.411318	0.35006	0.411318	0.501629	0.788235	0.788235	0.35006	0.411318	-0.0256703
amalgam_3_10	0.958441	-0.0612382	0.411814	0.380982	0.411814	0.505511	0.704107	0.704107	0.380982	0.411814	-0.0256647
Lpl	0.952585	-0.0700804	0.481908	0.430376	0.481908	0.502886	0.817219	0.817219	0.430376	0.481908	-0.0256601
amalgam_5_374	0.941898	-0.0863567	0.41231	0.504632	0.504632	0.479327	1	1	0.504632	0.504632	-0.0256501
amalgam_5_1955	0.92716	-0.109109	0.481908	0.582941	0.582941	0.483539	0.988611	0.988611	0.582941	0.582941	-0.0255726
amalgam_4_169	0.93884	-0.0910481	0.412805	0.523783	0.523783	0.493939	0.927565	0.927565	0.523783	0.523783	-0.0255707
Pan2	0.963086	-0.0542634	0.412805	0.338168	0.412805	0.505511	0.713998	0.713998	0.338168	0.412805	-0.0255509
amalgam_5_1553	0.964415	-0.0522741	0.412952	0.325012	0.412952	0.491884	0.906487	0.906487	0.325012	0.412952	-0.025515
Rab3c	0.947684	-0.0775217	0.412952	0.469165	0.469165	0.505511	0.664812	0.664812	0.469165	0.469165	-0.0254794
Faf2	0.952406	-0.0703509	0.412952	0.434818	0.434818	0.479327	1	1	0.434818	0.434818	-0.0254454
amalgam_9_10	0.972732	-0.0398857	0.412952	0.230571	0.412952	0.496748	0.784184	0.784184	0.230571	0.412952	-0.025415
Nrbp1	0.915398	-0.127529	0.481908	0.632128	0.632128	0.478193	0.998501	0.998501	0.632128	0.632128	-0.025403
amalgam_4_26	0.950791	-0.0728002	0.481908	0.448108	0.481908	0.495165	0.946083	0.946083	0.448108	0.481908	-0.0253794
Casp7	0.948868	-0.0757209	0.481908	0.462243	0.481908	0.502886	0.826762	0.826762	0.462243	0.481908	-0.0253763
amalgam_5_2003	0.962253	-0.0555117	0.413244	0.350808	0.413244	0.492995	0.889731	0.889731	0.350808	0.413244	-0.025254
amalgam_5_617	0.915579	-0.127243	0.481908	0.633546	0.633546	0.487179	0.987523	0.987523	0.633546	0.633546	-0.0252223
amalgam_5_1575	0.971762	-0.0413244	0.413735	0.245371	0.413735	0.505511	0.534521	0.534521	0.245371	0.413735	-0.0252152
amalgam_5_786	0.962122	-0.0557088	0.430483	0.427714	0.430483	0.505511	0.353202	0.505511	0.353202	0.430483	-0.0251791
Hes1	0.968373	-0.0463651	0.413735	0.28661	0.413735	0.498516	0.786164	0.786164	0.28661	0.413735	-0.0251627
amalgam_5_2045	0.962065	-0.0557942	0.41388	0.354165	0.41388	0.497092	0.829785	0.829785	0.354165	0.41388	-0.0251517
Ddx31	0.966769	-0.0487563	0.41388	0.304929	0.41388	0.479327	0.956323	0.956323	0.304929	0.41388	-0.0251485
amalgam_5_2161	0.957094	-0.063268	0.414023	0.400838	0.414023	0.503573	0.785075	0.785075	0.400838	0.414023	-0.0251193
amalgam_5_897	0.921187	-0.118435	0.481908	0.613776	0.613776	0.477291	1	1	0.613776	0.613776	-0.025107
amalgam_5_2056	0.969157	-0.0451982	0.414512	0.27851	0.414512	0.503573	0.711129	0.711129	0.27851	0.414512	-0.0250922
Krtcap2	0.948291	-0.076598	0.414512	0.470399	0.470399	0.479327	0.98106	0.98106	0.470399	0.470399	-0.0250885
amalgam_5_2123	0.978582	-0.0312354	0.414654	0.157329	0.414654	0.505511	0.449679	0.505511	0.157329	0.414654	-0.025088
Fbxl19_P2	0.936676	-0.094378	0.414654	0.54239	0.54239	0.479327	0.984891	0.984891	0.54239	0.54239	-0.0250752
amalgam_5_691	0.951171	-0.0722238	0.414796	0.449655	0.449655	0.480222	0.961427	0.961427	0.449655	0.449655	-0.0250704
amalgam_5_132	0.930953	-0.10322	0.481908	0.571915	0.571915	0.482591	0.989371	0.989371	0.571915	0.571915	-0.0250482
amalgam_5_1251	0.934368	-0.0979377	0.482226	0.555155	0.555155	0.487942	0.979105	0.979105	0.555155	0.555155	-0.0250314
Exoc3l	0.949832	-0.0742559	0.414796	0.460218	0.460218	0.486217	0.955256	0.955256	0.460218	0.460218	-0.025027
Mrps18b	0.972662	-0.039989	0.414796	0.236702	0.414796	0.505511	0.610825	0.610825	0.236702	0.414796	-0.025025
amalgam_5_1544	0.926377	-0.110329	0.483025	0.593302	0.593302	0.477291	1	1	0.593302	0.593302	-0.0250143
Cryba4_P2	0.969734	-0.0443387	0.414796	0.272915	0.414796	0.493939	0.857644	0.857644	0.272915	0.414796	-0.0250058
Trim12c	0.981915	-0.0263301	0.414796	0.112461	0.414796	0.498815	0.651925	0.651925	0.112461	0.414796	-0.0249872
Wipi2	0.956327	-0.0644242	0.414796	0.409661	0.414796	0.505511	0.663885	0.663885	0.409661	0.414796	-0.0249693
C1rb	0.932075	-0.101482	0.483025	0.567835	0.567835	0.502505	0.898143	0.898143	0.567835	0.567835	-0.0249421
amalgam_10_10	0.971203	-0.0421552	0.414796	0.256267	0.414796	0.501152	0.731012	0.731012	0.256267	0.414796	-0.0249266
amalgam_5_1829	0.965238	-0.051043	0.414796	0.325534	0.414796	0.504786	0.711129	0.711129	0.325534	0.414796	-0.0248785
Inpp5j	0.97857	-0.0312528	0.483025	0.160072	0.483025	0.502886	0.554412	0.554412	0.160072	0.483025	-0.0248674
Apcs	0.946378	-0.0795121	0.483025	0.486778	0.486778	0.502886	0.828815	0.828815	0.486778	0.486778	-0.0248609
amalgam_5_1449	0.965342	-0.0508879	0.414796	0.324684	0.414796	0.490201	0.91406	0.91406	0.324684	0.414796	-0.0248608
March9	0.955054	-0.0663453	0.414796	0.422085	0.422085	0.479327	0.960822	0.960822	0.422085	0.422085	-0.024853
amalgam_4_84	0.932019	-0.101569	0.483025	0.569893	0.569893	0.489545	0.973216	0.973216	0.569893	0.569893	-0.0248038
amalgam_5_994	0.959579	-0.0595272	0.414796	0.383126	0.414796	0.505511	0.641027	0.641027	0.383126	0.414796	-0.0248025
amalgam_5_1347	0.929036	-0.106194	0.483025	0.584413	0.584413	0.477291	1	1	0.584413	0.584413	-0.0247729
Trf_P2	0.942226	-0.0858557	0.483025	0.514596	0.514596	0.497218	0.948489	0.948489	0.514596	0.514596	-0.0247723
amalgam_5_90	0.970544	-0.0431351	0.415157	0.266827	0.415157	0.495985	0.827931	0.827931	0.266827	0.415157	-0.0247497
Akp3	0.933085	-0.0999198	0.483025	0.565812	0.565812	0.478193	0.99716	0.99716	0.565812	0.565812	-0.0247129
amalgam_5_96	0.961011	-0.0573758	0.415638	0.37142	0.415638	0.491884	0.915457	0.915457	0.37142	0.415638	-0.0246793
amalgam_5_1670	0.976205	-0.0347446	0.416118	0.195104	0.416118	0.505511	0.524925	0.524925	0.195104	0.416118	-0.0246594
Gpr18	0.937786	-0.09267	0.483025	0.541901	0.541901	0.47673	1	1	0.541901	0.541901	-0.0246576
Oprm1	0.916833	-0.125269	0.483025	0.635609	0.635609	0.499338	0.953473	0.953473	0.635609	0.635609	-0.0246542
Slmap	0.963347	-0.053873	0.416118	0.349734	0.416118	0.500488	0.797067	0.797067	0.349734	0.416118	-0.0245802
amalgam_5_797	0.960535	-0.0580896	0.483025	0.377471	0.483025	0.502886	0.730379	0.730379	0.377471	0.483025	-0.0245786
amalgam_5_1991	0.944617	-0.0821991	0.416256	0.502931	0.502931	0.479327	0.983419	0.983419	0.502931	0.502931	-0.0245358
Atp6v0d2	0.958622	-0.0609656	0.416256	0.395952	0.416256	0.481956	0.952399	0.952399	0.395952	0.416256	-0.02453
amalgam_5_769	0.94687	-0.0787611	0.483025	0.488258	0.488258	0.502886	0.664204	0.664204	0.488258	0.488258	-0.0245223
amalgam_5_1151	0.928016	-0.107778	0.483025	0.592412	0.592412	0.502886	0.882709	0.882709	0.592412	0.592412	-0.0245061
amalgam_5_1828	0.951579	-0.0716045	0.483025	0.455225	0.483025	0.502691	0.844771	0.844771	0.455225	0.483025	-0.0244726
amalgam_5_354	0.920594	-0.119363	0.483384	0.624498	0.624498	0.491314	0.975398	0.975398	0.624498	0.624498	-0.0244061
Atp5g1	0.944976	-0.0816499	0.416256	0.502671	0.502671	0.479327	0.999302	0.999302	0.502671	0.502671	-0.0243901
amalgam_5_279	0.921067	-0.118623	0.484163	0.623025	0.623025	0.502886	0.751804	0.751804	0.623025	0.623025	-0.0243763
amalgam_5_1575	0.900391	-0.151376	0.48494	0.690199	0.690199	0.487942	0.987158	0.987158	0.690199	0.690199	-0.0243754
amalgam_5_1819	0.965392	-0.0508125	0.416256	0.33164	0.416256	0.492027	0.892643	0.892643	0.33164	0.416256	-0.0243562
amalgam_5_22	0.955935	-0.0650163	0.41653	0.422499	0.422499	0.501534	0.815615	0.815615	0.422499	0.422499	-0.0243274
amalgam_4_184	0.951715	-0.0713989	0.417007	0.456405	0.456405	0.498815	0.852915	0.852915	0.456405	0.456405	-0.024322
Lrrc48	0.968449	-0.0462526	0.417007	0.298763	0.417007	0.505511	0.678056	0.678056	0.298763	0.417007	-0.0242675
Casp14	0.952684	-0.0699309	0.430483	0.505535	0.505535	0.505511	0.449975	0.505511	0.449975	0.505511	-0.0242528
Plekhf1	0.969648	-0.0444676	0.417007	0.285372	0.417007	0.491884	0.892968	0.892968	0.285372	0.417007	-0.0242166
Chrm2	0.924028	-0.113991	0.48494	0.61326	0.61326	0.502886	0.619068	0.619068	0.61326	0.61326	-0.0242067
Ripk3	0.946633	-0.0791223	0.48494	0.494444	0.494444	0.502886	0.792049	0.792049	0.494444	0.494444	-0.0242022
Pygl	0.943776	-0.0834831	0.48494	0.51329	0.51329	0.502108	0.899191	0.899191	0.51329	0.51329	-0.0241798
Ddr2	0.954828	-0.0666865	0.48494	0.434516	0.48494	0.502886	0.801971	0.801971	0.434516	0.48494	-0.0241401
Rnf25	0.924988	-0.112493	0.417007	0.610497	0.610497	0.491884	0.950907	0.950907	0.610497	0.610497	-0.0241092
Ascc2	0.975885	-0.0352167	0.417007	0.206761	0.417007	0.501248	0.686997	0.686997	0.206761	0.417007	-0.0241069
amalgam_5_2074	0.963058	-0.0543054	0.417007	0.360355	0.417007	0.494125	0.876114	0.876114	0.360355	0.417007	-0.0240719
amalgam_5_1801	0.958424	-0.0612636	0.417007	0.404715	0.417007	0.501057	0.808057	0.808057	0.404715	0.417007	-0.0240674
amalgam_5_571	0.965376	-0.0508374	0.417007	0.336221	0.417007	0.495199	0.85959	0.85959	0.336221	0.417007	-0.0240652
Cmpk1	0.937083	-0.0937514	0.48494	0.554326	0.554326	0.494008	0.961868	0.961868	0.554326	0.554326	-0.0240224
amalgam_5_2117	0.965974	-0.0499443	0.417208	0.330524	0.417208	0.495081	0.858639	0.858639	0.330524	0.417208	-0.0240131
amalgam_5_828	0.949005	-0.0755117	0.41768	0.480895	0.480895	0.503113	0.822915	0.822915	0.480895	0.480895	-0.0240089
amalgam_5_780	0.956243	-0.0645515	0.48494	0.425128	0.48494	0.502886	0.817152	0.817152	0.425128	0.48494	-0.0239797
amalgam_4_272	0.976556	-0.0342259	0.418152	0.199358	0.418152	0.504521	0.605776	0.605776	0.199358	0.418152	-0.0239707
amalgam_4_99	0.915854	-0.12681	0.48494	0.647249	0.647249	0.472473	1	1	0.647249	0.647249	-0.0239581
Fuca1_P1	0.957597	-0.0625101	0.418152	0.413789	0.418152	0.479327	0.960936	0.960936	0.413789	0.418152	-0.0239552
amalgam_5_1723	0.949477	-0.0747946	0.48494	0.478937	0.48494	0.502886	0.619803	0.619803	0.478937	0.48494	-0.0239135
amalgam_5_1769	0.946512	-0.0793079	0.48494	0.499511	0.499511	0.502108	0.89478	0.89478	0.499511	0.499511	-0.0239078
Scpep1	0.939093	-0.0906607	0.48494	0.545427	0.545427	0.48582	0.984059	0.984059	0.545427	0.545427	-0.0238676
Prss53	0.955673	-0.065411	0.418152	0.431756	0.431756	0.479327	0.985269	0.985269	0.431756	0.431756	-0.0238594
Slc10a2	0.956918	-0.0635329	0.418152	0.421217	0.421217	0.479327	0.971617	0.971617	0.421217	0.421217	-0.0238562
amalgam_5_1143	0.92881	-0.106544	0.48494	0.597227	0.597227	0.4978	0.956997	0.956997	0.597227	0.597227	-0.0238511
amalgam_5_1676	0.966922	-0.0485293	0.418152	0.322736	0.418152	0.505511	0.582819	0.582819	0.322736	0.418152	-0.0238353
amalgam_5_669	0.961788	-0.0562096	0.418152	0.377295	0.418152	0.479327	0.960497	0.960497	0.377295	0.418152	-0.0237946
Pstpip2	0.965865	-0.0501065	0.48494	0.335214	0.48494	0.502886	0.362314	0.502886	0.335214	0.48494	-0.0237844
Phgdh	0.925643	-0.111472	0.48494	0.611858	0.611858	0.502886	0.888739	0.888739	0.611858	0.611858	-0.0237825
Gpx2	0.957319	-0.0629277	0.48494	0.418952	0.48494	0.502108	0.867113	0.867113	0.418952	0.48494	-0.0237763
amalgam_5_225	0.950349	-0.0734707	0.418548	0.474881	0.474881	0.479327	0.977706	0.977706	0.474881	0.474881	-0.0237615
Ntf3_P2	0.943387	-0.0840789	0.418548	0.521822	0.521822	0.498408	0.878481	0.878481	0.521822	0.521822	-0.0237504
amalgam_4_234	0.935857	-0.0956403	0.48494	0.564879	0.564879	0.491314	0.968888	0.968888	0.564879	0.564879	-0.023723
Nmnat1	0.933385	-0.099456	0.48494	0.57768	0.57768	0.502691	0.888044	0.888044	0.57768	0.57768	-0.0237016
amalgam_5_83	0.968322	-0.0464416	0.48494	0.308889	0.48494	0.502886	0.463931	0.502886	0.308889	0.48494	-0.0236944
Tnni2	0.951797	-0.0712749	0.418548	0.465228	0.465228	0.479327	1	1	0.465228	0.465228	-0.0236871
amalgam_5_724	0.946324	-0.079594	0.418548	0.503983	0.503983	0.479327	0.973573	0.973573	0.503983	0.503983	-0.0236859
amalgam_5_20	0.96227	-0.0554869	0.41881	0.374666	0.41881	0.498815	0.812944	0.812944	0.374666	0.41881	-0.0236572
amalgam_5_676	0.922087	-0.117026	0.48494	0.627963	0.627963	0.502886	0.848642	0.848642	0.627963	0.627963	-0.0236469
Spaca3	0.939553	-0.089953	0.41881	0.54613	0.54613	0.496759	0.895252	0.895252	0.54613	0.54613	-0.023631
amalgam_5_2134	0.973838	-0.0382462	0.418941	0.241143	0.418941	0.498408	0.748983	0.748983	0.241143	0.418941	-0.0236256
amalgam_5_367	0.952774	-0.0697933	0.419407	0.458703	0.458703	0.491884	0.92427	0.92427	0.458703	0.458703	-0.0236228
amalgam_5_2025	0.962506	-0.0551321	0.419872	0.373082	0.419872	0.496889	0.828559	0.828559	0.373082	0.419872	-0.0236073
Laptm4a	0.985346	-0.0212979	0.419872	0.0781437	0.419872	0.500488	0.558496	0.558496	0.0781437	0.419872	-0.023579
amalgam_5_581	0.912761	-0.131691	0.48494	0.662339	0.662339	0.478193	0.99841	0.99841	0.662339	0.662339	-0.0235621
amalgam_5_1505	0.944687	-0.0820913	0.48538	0.516455	0.516455	0.502886	0.805058	0.805058	0.516455	0.516455	-0.0235576
Hbb-bh1	0.945799	-0.080395	0.48538	0.509321	0.509321	0.502691	0.864464	0.864464	0.509321	0.509321	-0.0235564
amalgam_5_1705	0.978089	-0.0319626	0.42	0.183374	0.42	0.495549	0.779196	0.779196	0.183374	0.42	-0.0235456
amalgam_5_2339	0.957577	-0.0625392	0.420464	0.420359	0.420464	0.479327	0.969152	0.969152	0.420359	0.420464	-0.0235385
amalgam_5_623	0.922987	-0.115617	0.486172	0.625885	0.625885	0.476749	1	1	0.625885	0.625885	-0.0235288
Araf	0.94736	-0.0780149	0.486172	0.49947	0.49947	0.501883	0.904131	0.904131	0.49947	0.49947	-0.0235208
Exoc3	0.973336	-0.0389898	0.420464	0.250186	0.420464	0.496759	0.777127	0.777127	0.250186	0.420464	-0.0234616
amalgam_5_567	0.931906	-0.101744	0.486212	0.588201	0.588201	0.476749	1	1	0.588201	0.588201	-0.0234494
amalgam_5_334	0.945343	-0.0810907	0.420591	0.514173	0.514173	0.505511	0.744405	0.744405	0.514173	0.514173	-0.0234263
Rbp1	0.916811	-0.125304	0.486212	0.650248	0.650248	0.502886	0.858126	0.858126	0.650248	0.650248	-0.0234218
Fmo1	0.950185	-0.0737196	0.420591	0.481769	0.481769	0.479327	1	1	0.481769	0.481769	-0.023381
amalgam_5_1960	0.977908	-0.0322296	0.420717	0.188395	0.420717	0.504699	0.584037	0.584037	0.188395	0.420717	-0.0233642
Adamts17	0.958643	-0.0609352	0.420717	0.413854	0.420717	0.479327	0.990227	0.990227	0.413854	0.420717	-0.0233475
amalgam_5_781	0.926984	-0.109384	0.486252	0.611813	0.611813	0.489151	0.975717	0.975717	0.611813	0.611813	-0.0233405
Cpz	0.967929	-0.0470269	0.420717	0.319328	0.420717	0.491884	0.899277	0.899277	0.319328	0.420717	-0.0233142
amalgam_44_0	0.97752	-0.0328012	0.420717	0.194664	0.420717	0.505329	0.58492	0.58492	0.194664	0.420717	-0.0233123
Amhr2	0.928373	-0.107224	0.486252	0.606162	0.606162	0.476749	1	1	0.606162	0.606162	-0.0233117
Clpp	0.942175	-0.0859326	0.486252	0.535638	0.535638	0.489151	0.969223	0.969223	0.535638	0.535638	-0.0232988
Slc7a2	0.929508	-0.10546	0.486252	0.601547	0.601547	0.502886	0.757086	0.757086	0.601547	0.601547	-0.0232783
Upp1	0.945483	-0.0808771	0.48855	0.562758	0.562758	0.502886	0.515849	0.515849	0.515849	0.515849	-0.0232503
amalgam_5_107	0.991903	-0.0117292	0.420969	0.0104196	0.420969	0.5033	0.284021	0.5033	0.0104196	0.420969	-0.023249
Klk4	0.970103	-0.0437907	0.420969	0.294582	0.420969	0.496782	0.790461	0.790461	0.294582	0.420969	-0.0232439
amalgam_5_718	0.927021	-0.109325	0.486252	0.612908	0.612908	0.502395	0.91313	0.91313	0.612908	0.612908	-0.0232431
Dhcr7_P1	0.932874	-0.100245	0.486252	0.586512	0.586512	0.478193	0.998501	0.998501	0.586512	0.586512	-0.0232292
amalgam_5_278	0.950665	-0.0729907	0.421094	0.480995	0.480995	0.503573	0.808057	0.808057	0.480995	0.480995	-0.0232008
Slc38a3_P2	0.938854	-0.0910278	0.486252	0.556494	0.556494	0.477291	1	1	0.556494	0.556494	-0.0231702
Scrn3	0.974626	-0.0370787	0.421094	0.237244	0.421094	0.505511	0.281248	0.505511	0.237244	0.421094	-0.023167
amalgam_4_250	0.922552	-0.116297	0.486252	0.632859	0.632859	0.474652	1	1	0.632859	0.632859	-0.0231075
Hspb3	0.960183	-0.0586194	0.421094	0.404154	0.421094	0.479327	0.977233	0.977233	0.404154	0.421094	-0.023064
Marcks	0.93039	-0.104092	0.486252	0.600786	0.600786	0.478193	1	1	0.600786	0.600786	-0.0230335
amalgam_5_546	0.977458	-0.0328929	0.421094	0.199483	0.421094	0.505511	0.433663	0.505511	0.199483	0.421094	-0.0230281
amalgam_5_1373	0.952961	-0.0695107	0.421344	0.467135	0.467135	0.4974	0.859447	0.859447	0.467135	0.467135	-0.0229772
amalgam_5_707	0.946189	-0.0797997	0.486252	0.515318	0.515318	0.502108	0.898754	0.898754	0.515318	0.515318	-0.0229763
Ubr4_P1	0.971707	-0.0414066	0.421344	0.278903	0.421344	0.505511	0.63751	0.63751	0.278903	0.421344	-0.0229619
Gmcl1	0.972951	-0.0395615	0.421344	0.263035	0.421344	0.505511	0.493161	0.505511	0.263035	0.421344	-0.0229451
Tacr1	0.954819	-0.0667011	0.486252	0.453469	0.486252	0.502886	0.650446	0.650446	0.453469	0.486252	-0.0229087
Aplnr	0.968657	-0.0459427	0.421344	0.317923	0.421344	0.497398	0.795775	0.795775	0.317923	0.421344	-0.0228647
amalgam_5_122	0.947914	-0.0771716	0.486252	0.505617	0.505617	0.502886	0.750909	0.750909	0.505617	0.505617	-0.0228566
amalgam_4_148	0.94566	-0.0806071	0.486252	0.520735	0.520735	0.492684	0.959956	0.959956	0.520735	0.520735	-0.0228427
amalgam_5_1136	0.967753	-0.0472894	0.421344	0.328921	0.421344	0.505511	0.62577	0.62577	0.328921	0.421344	-0.0228364
amalgam_5_229	0.948755	-0.0758918	0.486252	0.500793	0.500793	0.497939	0.935189	0.935189	0.500793	0.500793	-0.0227935
Fam98a	0.977621	-0.0326524	0.421344	0.200603	0.421344	0.505511	0.475443	0.505511	0.200603	0.421344	-0.0227803
amalgam_5_1137	0.962763	-0.0547468	0.486525	0.383915	0.486525	0.502108	0.851742	0.851742	0.383915	0.486525	-0.0227618
Cysltr2	0.950261	-0.0736044	0.488435	0.524196	0.524196	0.502886	0.490825	0.502886	0.490825	0.502886	-0.0227491
amalgam_5_1579	0.936281	-0.094987	0.487252	0.576252	0.576252	0.492684	0.964668	0.964668	0.576252	0.576252	-0.0227387
Dscr3	0.968055	-0.0468395	0.421344	0.327118	0.421344	0.505511	0.488995	0.505511	0.327118	0.421344	-0.022731
amalgam_5_624	0.971634	-0.0415144	0.421344	0.283835	0.421344	0.496735	0.808216	0.808216	0.283835	0.421344	-0.0227056
Tinag	0.980519	-0.0283819	0.421344	0.158718	0.421344	0.496735	0.72971	0.72971	0.158718	0.421344	-0.0226877
Trhde	0.967444	-0.0477493	0.421344	0.334904	0.421344	0.505511	0.631202	0.631202	0.334904	0.421344	-0.0226847
amalgam_5_418	0.939419	-0.0901595	0.487977	0.560325	0.560325	0.502505	0.881019	0.881019	0.560325	0.560325	-0.0226805
amalgam_5_836	0.973275	-0.0390813	0.421344	0.263059	0.421344	0.496735	0.784695	0.784695	0.263059	0.421344	-0.022665
H2-K1	0.956974	-0.0634482	0.487977	0.439532	0.487977	0.501285	0.895113	0.895113	0.439532	0.487977	-0.0226516
Phyh	0.956135	-0.0647145	0.487977	0.447075	0.487977	0.502886	0.782108	0.782108	0.447075	0.487977	-0.0226254
amalgam_5_1815	0.968605	-0.0460192	0.421344	0.322642	0.421344	0.505511	0.647583	0.647583	0.322642	0.421344	-0.0226083
Tsen2	0.959033	-0.0603473	0.421344	0.422164	0.422164	0.479327	1	1	0.422164	0.422164	-0.0226012
amalgam_5_1202	0.972255	-0.0405935	0.421344	0.277519	0.421344	0.505511	0.638607	0.638607	0.277519	0.421344	-0.0225987
Unk	0.979906	-0.0292843	0.421344	0.16939	0.421344	0.505511	0.50721	0.50721	0.16939	0.421344	-0.0225815
amalgam_5_1232	0.927909	-0.107945	0.487977	0.617885	0.617885	0.490987	0.973654	0.973654	0.617885	0.617885	-0.0225704
[truncated: 57,846 more rows]

## Sheet: Table 3
Fig 3: M3 + hSyn1-Cre
gene	log2fc mouse 1	pvalue mouse 1	fdr mouse 1	gene score mouse 1	log2fc mouse 2	pvalue mouse 2	fdr mouse 2	gene score mouse 2	log2fc mouse 3	pvalue mouse 3	fdr mouse 3	gene score mouse 3	log2fc mouse 4	pvalue mouse 4	fdr mouse 4	gene score mouse 4	log2fc mouse 5	pvalue mouse 5	fdr mouse 5	gene score mouse 5	log2fc mouse 6	pvalue mouse 6	fdr mouse 6	gene score mouse 6	log2fc mouse 7	pvalue mouse 7	fdr mouse 7	gene score mouse 7	log2fc mouse 8	pvalue mouse 8	fdr mouse 8	gene score mouse 8	log2fc mouse 9	pvalue mouse 9	fdr mouse 9	gene score mouse 9	log2fc mouse 10	pvalue mouse 10	fdr mouse 10	gene score mouse 10	log2fc mouse 11	pvalue mouse 11	fdr mouse 11	gene score mouse 11	log2fc mouse 12	pvalue mouse 12	fdr mouse 12	gene score mouse 12	log2fc mouse 13
Chmp2a	-1.55114	1.78007807789718e-95	1.78007807789718e-95	-146.97	-1.0366	3.6003170003118e-46	3.6003170003118e-46	-47.1071	-2.23463	1.0119126027568e-67	1.0119126027568e-67	-149.709	-1.15838	3.38964484981861e-90	3.38964484981861e-90	-103.64	-0.962331	1.88369645050828e-59	1.88369645050828e-59	-56.5129	-1.33027	1.54009452256452e-116	1.54009452256452e-116	-154.061	-0.708549	2.09532859450571e-51	2.09532859450571e-51	-35.9084	-0.937297	8.45072290130382e-66	8.45072290130382e-66	-60.9928	-0.811337	3.53281073661042e-56	3.53281073661042e-56	-44.9902	-0.714758	1.52459958618071e-51	1.52459958618071e-51	-36.3218	-0.815856	8.78353789171202e-68	8.78353789171202e-68	-54.7083	-0.709745	2.37141153422429e-51	2.37141153422429e-51	-35.9309	-1.01016
Stx5a	-0.980886	1.1855950054545e-63	1.1855950054545e-63	-61.7233	-0.382549	3.37327971166405e-26	0.555556	-9.74428	-0.77542	1.66107183556213e-40	0.315789	-30.8459	-1.07659	1.79059056862047e-68	1.79059056862047e-68	-72.9356	-0.637347	3.30044807777858e-32	3.30044807777858e-32	-20.0646	-1.17873	1.72010187455319e-85	1.72010187455319e-85	-99.9144	-0.602443	3.93061081831892e-28	3.93061081831892e-28	-16.5103	-0.633936	7.13585834875502e-29	7.13585834875502e-29	-17.8431	-0.707904	2.08333886451971e-32	2.08333886451971e-32	-22.4273	-0.667003	4.78430945899585e-28	4.78430945899585e-28	-18.2226	-0.624884	1.65598297248692e-28	1.65598297248692e-28	-17.3599	-0.678852	1.57981761288369e-27	1.57981761288369e-27	-18.1942	-0.711156
Rnasek	-0.814176	2.64370042347852e-39	2.64370042347852e-39	-31.4091	-0.567799	1.60366740806011e-45	1.60366740806011e-45	-25.4345	-1.35127	2.03785351775317e-95	2.03785351775317e-95	-127.952	-1.12519	3.11662839701847e-47	3.11662839701847e-47	-52.3283	-0.662352	5.18508646715557e-28	5.18508646715557e-28	-18.0724	-0.826479	2.53682009428794e-71	2.53682009428794e-71	-58.3459	-0.587032	1.87391509613166e-39	1.87391509613166e-39	-22.7341	-0.867719	1.75428143603619e-55	1.75428143603619e-55	-47.5128	-0.58077	1.33705750326023e-42	1.33705750326023e-42	-24.3191	-0.476187	1.83419878284979e-31	1.83419878284979e-31	-14.6363	-0.4966	1.41791499299505e-37	1.41791499299505e-37	-18.2989	-0.501387	1.45554810937267e-37	1.45554810937267e-37	-18.4696	-0.461827
Ubap1	-0.890963	1.56437836219267e-37	1.56437836219267e-37	-32.7925	-0.70445	6.08165680448495e-27	0.555556	-18.4678	-1.81653	4.15590215350199e-82	4.15590215350199e-82	-147.832	-1.0514	2.72866580221096e-56	2.72866580221096e-56	-58.42	-0.947557	5.9601161368606e-31	5.9601161368606e-31	-28.6397	-1.02582	2.0108393456253e-52	2.0108393456253e-52	-53.0313	-0.659108	4.0816626610598e-27	4.0816626610598e-27	-17.3933	-0.726748	1.83596077136675e-28	1.83596077136675e-28	-20.1572	-0.677911	7.96831874074313e-30	7.96831874074313e-30	-19.7263	-0.690227	1.38620929477159e-23	1.38620929477159e-23	-15.7773	-0.837289	8.46467075838989e-47	8.46467075838989e-47	-38.5759	-0.719446	8.65983959657663e-30	8.65983959657663e-30	-20.9089	-0.935396
Eif2b4	-0.673723	2.8736437205537e-36	2.8736437205537e-36	-23.9452	-0.483468	9.94061795116285e-14	0.555556	-6.28634	-0.408626	7.91650818757654e-31	0.491694	-12.3003	-0.539834	1.82026449130791e-37	0.214286	-19.8334	-0.618541	6.07956049418528e-25	6.07956049418528e-25	-14.9787	-0.512261	3.47712519958494e-29	3.47712519958494e-29	-14.5783	-0.32417	6.68183771687966e-16	6.68183771687966e-16	-4.91932	-0.272373	6.54016072592886e-14	0.03125	-3.59108	-0.412975	1.30588168328199e-24	1.30588168328199e-24	-9.86354	-0.385369	5.63193362305179e-20	5.63193362305179e-20	-7.4181	-0.377927	4.74179141546022e-21	4.74179141546022e-21	-7.68102	-0.385586	1.19283342225307e-16	0.0645161	-6.13984	-0.402462
Atp6v1h	-0.73143	1.15827551961913e-34	1.15827551961913e-34	-24.8219	-0.318522	3.16700879138155e-13	0.555556	-3.98132	-0.550056	4.69371630017814e-21	0.491694	-11.1818	-1.06015	4.45340169919493e-61	4.45340169919493e-61	-63.9817	-0.493078	1.53647172711036e-19	1.53647172711036e-19	-9.27651	-0.920838	4.01844354660707e-54	4.01844354660707e-54	-49.169	-0.700646	1.87919958292754e-35	1.87919958292754e-35	-24.3306	-0.792287	2.85890827626793e-34	2.85890827626793e-34	-26.5763	-0.556445	1.41538640364541e-24	1.41538640364541e-24	-13.2707	-0.362841	6.40276407564021e-15	6.40276407564021e-15	-5.15003	-0.687146	4.16066031784695e-28	4.16066031784695e-28	-18.8146	-0.650816	2.18518810134541e-27	2.18518810134541e-27	-17.3511	-0.370063
Copz1	-0.606574	5.99802078834076e-34	5.99802078834076e-34	-20.1516	-0.750574	2.33501123032212e-46	2.33501123032212e-46	-34.25	-1.07086	4.40049181003e-97	0.142857	-103.184	-0.627161	1.94674554744418e-39	0.1875	-24.2778	-0.57308	2.08055496270147e-36	2.08055496270147e-36	-20.4485	-0.885645	7.68165686456474e-70	7.68165686456474e-70	-61.2109	-0.600494	6.3333936981648e-34	6.3333936981648e-34	-19.9354	-0.600988	1.79733470017969e-45	1.79733470017969e-45	-26.8914	-0.600763	2.02655840019622e-39	2.02655840019622e-39	-23.2455	-0.5351	1.78915634071693e-30	1.78915634071693e-30	-15.9178	-0.598489	1.06441339329333e-39	1.06441339329333e-39	-23.3248	-0.669533	5.5647002376066e-44	5.5647002376066e-44	-28.9604	-0.547856
Uri1	-0.894835	2.41725613204173e-32	2.41725613204173e-32	-28.2917	-0.527083	1.62210721708217e-14	0.555556	-7.26844	-1.61191	7.56918409900299e-60	0.142857	-95.2974	-1.20843	9.16609556931702e-48	9.16609556931702e-48	-56.8418	-0.541366	1.1399512610339e-14	1.1399512610339e-14	-7.54833	-0.845057	1.8326807802929e-27	1.8326807802929e-27	-22.5942	-0.516408	1.88202860588721e-15	1.88202860588721e-15	-7.6043	-0.622596	5.92220844335073e-18	5.92220844335073e-18	-10.7258	-0.760907	2.59511929592541e-25	2.59511929592541e-25	-18.7075	-0.606832	1.46083817350335e-14	1.46083817350335e-14	-8.39577	-0.565862	4.4934727782033e-16	4.4934727782033e-16	-8.68452	-0.714824	2.32453224094699e-25	2.32453224094699e-25	-17.6087	-0.567749
Chmp4b	-1.44813	4.20270940764191e-32	4.20270940764191e-32	-45.4373	-0.645336	7.40539353435695e-11	0.555556	-6.53755	-1.33868	2.58712498229062e-56	0.142857	-74.4136	-1.76208	3.22658861199555e-23	3.22658861199555e-23	-39.6313	-0.518984	1.25312063253968e-19	1.25312063253968e-19	-9.80984	-0.977594	6.31484942698735e-46	6.31484942698735e-46	-44.1869	-0.5918	1.56561651320481e-23	1.56561651320481e-23	-13.4962	-0.536982	1.3937262596792e-20	1.3937262596792e-20	-10.6622	-0.706519	2.09984944155686e-25	2.09984944155686e-25	-17.4353	-0.693761	2.61948312944878e-28	2.61948312944878e-28	-19.1352	-0.53535	3.50867876208124e-27	3.50867876208124e-27	-14.1626	-0.896042	3.19428378984939e-24	3.19428378984939e-24	-21.0531	-1.09208
Cse1l	-0.722911	1.4869134926966e-29	1.4869134926966e-29	-20.8399	-0.423889	6.53983129887008e-15	0.555556	-6.01262	-1.09712	4.26458401555453e-81	0.142857	-88.1757	-0.786651	4.20227495055261e-34	0.1875	-26.2557	-0.481316	6.82187342346344e-14	0.111111	-6.33706	-0.908153	4.62147625567753e-44	4.62147625567753e-44	-39.355	-0.612511	8.48156838744939e-23	8.48156838744939e-23	-13.519	-0.792439	2.982823687082e-36	2.982823687082e-36	-28.1517	-0.58932	5.17332238807247e-22	5.17332238807247e-22	-12.5444	-0.542232	1.6182249226273e-18	1.6182249226273e-18	-9.64683	-0.707503	4.99176724677922e-31	4.99176724677922e-31	-21.4386	-0.800087	1.21928037716311e-28	1.21928037716311e-28	-22.3336	-0.668959
Chmp6_P1	-0.718828	5.16384811989278e-29	5.16384811989278e-29	-20.3335	-0.548499	1.89520721825054e-15	0.555556	-8.07519	-0.770201	1.55054743182319e-29	0.382812	-22.1891	-0.347391	2.22196627141115e-10	0.510121	-3.35346	-0.371784	3.2610352199967e-09	0.333333	-3.1552	-0.70524	4.20341318000312e-29	4.20341318000312e-29	-20.0122	-0.427726	2.77508824838965e-11	2.77508824838965e-11	-4.51538	-0.57011	1.77517489505316e-17	1.77517489505316e-17	-9.54977	-0.442271	4.87142370877019e-12	4.87142370877019e-12	-5.00312	-0.453541	2.33279369256387e-12	2.33279369256387e-12	-5.27564	-0.543366	4.60136231529192e-17	4.60136231529192e-17	-8.87703	-0.685993	5.8741303383246e-22	5.8741303383246e-22	-14.5644	-0.424001
Jtb	-0.956691	8.56333532688971e-29	8.56333532688971e-29	-26.8518	-1.05877	1.04738832200408e-24	1.04738832200408e-24	-25.3891	-1.53073	6.7414261927723e-98	6.7414261927723e-98	-148.743	-1.27776	1.27347211406248e-55	1.27347211406248e-55	-70.1427	-0.565976	8.12333304611114e-11	0.15	-5.71085	-0.572937	3.38330494378265e-24	3.38330494378265e-24	-13.4472	-0.448694	4.20764887786643e-09	4.20764887786643e-09	-3.75824	-0.564259	5.74384691937006e-23	5.74384691937006e-23	-12.5496	-0.553664	8.55731058497692e-15	8.55731058497692e-15	-7.78876	-0.588781	1.03247990788669e-11	1.03247990788669e-11	-6.46842	-0.584044	2.35573565630007e-21	2.35573565630007e-21	-12.0476	-0.66313	1.01115309461687e-29	1.01115309461687e-29	-19.2276	-0.7763
Apba2	0.427743	3.57258508653673e-16	3.57258508653673e-16	6.60735	-0.079497	0.092012	0.555556	-0.0823713	0.539106	5.74397906016214e-23	1	11.9901	-0.0625595	8.92405750916941e-07	0.499882	-0.37845	0.0156436	0.653798	0.653798	0.00288713	-0.0149543	0.308017	0.480826	-0.007648	0.129962	0.00516178	0.454545	0.29725	0.0230778	0.327801	0.634272	0.0111787	0.165672	0.00693033	0.428571	0.357727	-0.0315697	0.283634	0.450216	-0.0172763	0.137559	0.0456484	0.355993	0.184408	0.15419	0.00920137	0.460976	0.313954	-0.0473398
Kcnip3	0.466933	3.19541162102383e-12	3.19541162102383e-12	5.36761	0.0779898	4.73246649634986e-10	0.555556	0.727248	-0.188199	0.000724812	0.527197	-0.590903	0.0703297	1.20305798086852e-06	0.388889	0.416331	0.0273136	0.0383832	0.448103	0.0386723	0.180531	0.000526532	0.496123	0.591885	0.0888711	0.0870834	0.454545	0.0942091	0.333692	2.44254200357371e-06	0.501712	1.87273	0.0684225	0.161744	0.444444	0.054134	0.213632	0.139824	0.413361	0.182531	0.278584	0.0210731	0.252101	0.466982	0.0466519	0.299738	0.490878	0.024411	0.336909
Lhx2	0.438348	1.00845679475965e-10	1.00845679475965e-10	4.38188	-0.330187	1.34989070358166e-05	0.555556	-1.60791	0.267856	5.501420166489e-05	0.836247	1.14094	-0.0647985	0.0030635	0.49893	-0.162889	0.130806	0.0239533	0.44186	0.211989	0.0970789	0.0252045	0.646104	0.155183	0.204824	0.0021324	0.454545	0.547111	-0.0399941	0.353063	0.484823	-0.0180832	-0.0278139	0.287433	0.489613	-0.0150602	0.121669	0.0139036	0.409524	0.225924	0.0818997	0.0614997	0.40265	0.099191	-0.13333	0.0600203	0.448898	-0.16289	0.045992
Sec24a	0.437417	4.53376248847519e-10	4.53376248847519e-10	4.08703	-0.241368	0.00140964	0.555556	-0.688113	-0.557473	0.000280121	0.527197	-1.98051	0.539788	2.49733250683514e-15	0.111111	7.88226	-0.244269	0.0118704	0.498541	-0.470348	0.156286	0.143873	0.493297	0.131596	0.0889772	0.0287379	0.454545	0.137162	0.183987	0.0666295	1	0.21643	0.0570238	0.169947	0.444444	0.0438905	-0.00704242	0.0185924	0.46626	-0.0121881	0.286909	0.00132213	0.136364	0.825933	-0.0997047	0.0169099	0.445899	-0.176663	-0.0439147
Traf5	0.571595	1.04182196764819e-08	1.04182196764819e-08	4.56259	0.172031	0.00066261	0.555556	0.546843	-1.24068	2.31580333399646e-06	0.500838	-6.9916	0.578493	5.27745013902527e-09	0.236842	4.78852	0.166278	0.176601	0.44186	0.125209	0.0695406	0.056548	0.865704	0.0867577	0.0892205	0.0923364	0.454545	0.0923099	0.0454547	0.324659	0.883983	0.0222079	0.0998038	0.24772	0.440196	0.060485	0.189825	0.0271425	0.386454	0.297333	0.0435263	0.023368	0.424982	0.0710078	-0.16185	0.00955273	0.417331	-0.326916	-0.0911934
Prtn3_P1	-1.63776	8.83001874212676e-13	0.0769231	-19.7416	-0.0840878	0.329709	0.555556	-0.0405193	-0.32904	1.04813421543527e-05	0.527197	-1.63848	0.0220948	0.0726384	0.501973	0.0251623	-0.0657622	0.234871	0.479683	-0.0413756	-0.440276	0.00141572	0.420561	-1.25436	-0.142573	0.278914	0.499451	-0.0790609	-0.0591658	0.00273952	0.406191	-0.151602	-0.325915	0.0217325	0.142857	-0.541961	0.054473	0.420047	0.493929	0.0205201	-0.199219	0.000949673	0.382222	-0.602125	0.00703014	0.0350501	0.495887	0.010231	-0.46095
Psmc4	-0.620946	1.19048036704e-29	0.0769231	-17.9604	-0.601123	3.584437403802e-25	0.555556	-14.6948	-0.940549	2.18247971672011e-52	0.216216	-48.5898	-0.700216	1.74887191717547e-30	0.1875	-20.8365	-0.403395	1.42474743790369e-13	0.15	-5.18211	-0.677167	9.96079462147225e-34	9.96079462147225e-34	-22.3477	-0.546385	1.32074492327487e-26	1.32074492327487e-26	-14.14	-0.660825	3.64767978059635e-31	3.64767978059635e-31	-20.1142	-0.519521	1.41829819265756e-20	1.41829819265756e-20	-10.3116	-0.413628	7.41089471770369e-13	7.41089471770369e-13	-5.01737	-0.593147	3.44881702144641e-25	3.44881702144641e-25	-14.5097	-0.65211	9.97693248556938e-27	9.97693248556938e-27	-16.9555	-0.680021
Vps25_P1	-0.630199	5.67531065552463e-32	0.0769231	-19.6912	-0.412912	1.40010192057514e-14	0.555556	-5.72041	-0.357121	1.20354069263562e-11	0.521182	-3.8996	-0.446841	1.73502751332006e-28	0.339623	-12.4046	-0.449519	2.50311260257033e-18	2.50311260257033e-18	-7.91222	-0.542768	1.47010809615971e-23	1.47010809615971e-23	-12.3928	-0.541974	1.13541720103549e-25	1.13541720103549e-25	-13.5194	-0.39504	5.48705453384614e-13	5.48705453384614e-13	-4.84345	-0.351959	1.01499173252118e-11	1.01499173252118e-11	-3.86928	-0.396182	1.89705125314864e-12	1.89705125314864e-12	-4.64401	-0.565698	3.24094419526503e-27	3.24094419526503e-27	-14.985	-0.271399	1.29317239646916e-08	0.218182	-2.14089	-0.480029
amalgam_4_186	-1.62908	6.57902986216941e-13	0.0769231	-19.8452	-0.125655	0.0173361	0.555556	-0.221284	0.108465	4.25083661680984e-06	0.527197	0.58262	-0.400151	2.12472557142349e-10	0.497717	-3.87054	-0.0480337	0.601348	0.601348	-0.0106094	0.257572	0.00033994	0.854549	0.893412	-0.0268829	0.538365	0.538365	-0.00722946	0.265669	0.0190771	0.507399	0.456814	0.0808343	0.235049	0.444444	0.0508319	-0.0713781	0.387596	0.437189	-0.0293807	-0.0887974	0.205778	0.50009	-0.0609684	-0.0185633	0.110638	0.485266	-0.0177483	-0.212166
Ufd1l	-0.390236	4.10673463766299e-43	0.117647	-16.5407	-0.336041	4.98420942412126e-12	0.555556	-3.79807	-1.22605	4.34354394567718e-59	0.142857	-71.5552	-0.314947	6.10318167276165e-25	0.404624	-7.62627	-0.33213	3.21482808854463e-30	3.21482808854463e-30	-9.79547	-0.265902	6.74863663676488e-33	0.030303	-8.55427	-0.290648	6.20135049760197e-30	6.20135049760197e-30	-8.48911	-0.44846	1.54352326804989e-24	1.54352326804989e-24	-10.6785	-0.48267	3.89764406006476e-30	3.89764406006476e-30	-14.1949	-0.453382	2.36691405017842e-19	2.36691405017842e-19	-8.44461	-0.541774	6.31470307784989e-42	6.31470307784989e-42	-22.3209	-0.520917	2.4558784826792e-32	2.4558784826792e-32	-16.4661	-0.166857
amalgam_5_2336	-1.32977	2.96354846071608e-13	0.117647	-16.6596	-0.156296	0.00215227	0.555556	-0.416859	0.262653	8.74382619492442e-09	0.527197	2.11653	-0.154558	0.00143452	0.544366	-0.439454	0.168877	0.0322786	0.44186	0.251811	-0.175706	0.0176843	0.476647	-0.307908	0.00650636	0.405828	0.454545	0.00254827	0.266925	0.000105253	0.732761	1.06177	-0.0717075	0.161529	0.433901	-0.0567743	-0.111087	0.0322086	0.337838	-0.165744	-0.0405866	0.329109	0.53949	-0.0195896	0.0182809	0.0792691	0.49201	0.0201254	0.130749
Copa	-0.521667	1.71199985243672e-27	0.157895	-13.9632	-0.181357	8.46551595021388e-09	0.555556	-1.46398	-0.652775	3.63645554749476e-40	0.348837	-25.745	-0.426983	9.55112443948908e-23	0.339623	-9.40214	-0.306413	7.29573307226484e-14	0.235294	-4.02533	-0.854222	4.69878503606065e-55	4.69878503606065e-55	-46.4082	-0.387058	7.3714665537845e-18	7.3714665537845e-18	-6.63126	-0.562879	8.49854319801589e-35	8.49854319801589e-35	-19.1776	-0.470415	5.59608274775937e-30	5.59608274775937e-30	-13.7606	-0.30705	6.49795221408224e-16	6.49795221408224e-16	-4.66324	-0.438316	2.8626804328289e-28	2.8626804328289e-28	-12.0726	-0.600464	1.18383436416736e-29	1.18383436416736e-29	-17.3694	-0.318875
Copb1	-0.487533	3.08687613998122e-28	0.157895	-13.4123	-0.521396	2.58650506698478e-15	0.555556	-7.60575	-0.697863	5.84996822613046e-38	0.348837	-25.9834	-0.980711	8.86042267922852e-31	0.1	-29.4729	-0.393725	9.60732783403119e-13	0.172414	-4.73155	-0.611463	5.19738885760208e-29	5.19738885760208e-29	-17.2947	-0.296051	1.85578807145303e-10	1.85578807145303e-10	-2.88101	-0.465172	9.05790901756134e-18	9.05790901756134e-18	-7.92791	-0.395064	3.18608040757539e-21	3.18608040757539e-21	-8.09753	-0.342465	1.35197690672805e-14	1.35197690672805e-14	-4.74966	-0.429444	1.52180880379324e-18	1.52180880379324e-18	-7.65167	-0.47348	3.37888347206277e-22	3.37888347206277e-22	-10.1662	-0.394201
Ncstn	-0.690697	1.58828450463083e-21	0.157895	-14.3659	-0.522558	1.80097473577333e-09	0.555556	-4.56951	-0.455663	1.29200101300985e-20	0.491694	-9.06255	-0.512724	3.19785210424891e-11	0.493243	-5.38111	-0.207468	0.000102568	0.546926	-0.827588	-0.586667	3.44664135952636e-16	0.030303	-9.0714	-0.433933	2.32794679333576e-09	2.32794679333576e-09	-3.74616	-0.482577	8.91093274404041e-10	8.91093274404041e-10	-4.36736	-0.29973	4.24808904587952e-06	4.24808904587952e-06	-1.61009	-0.346326	3.20083080926439e-06	3.20083080926439e-06	-1.90297	-0.290762	2.45836935919265e-05	0.181818	-1.34022	-0.542589	1.65379471023874e-12	0.0344828	-6.39253	-0.484331
Neurod4	-1.64431	2.23556486954631e-09	0.157895	-14.2243	0.309458	0.00082473	1	0.954272	-1.26655	3.56057517848445e-07	0.496183	-8.16734	0.0624837	2.4465827758921e-05	0.395773	0.28814	-0.0901078	1.59385286648033e-05	0.498454	-0.432297	-0.160879	0.00603788	0.473913	-0.357009	0.174947	0.0163446	0.454545	0.312565	-0.299977	0.162665	0.348168	-0.236594	-0.0939296	0.38492	0.464135	-0.038946	0.0709132	0.407056	0.48857	0.0276806	0.174409	0.08939	0.360915	0.182905	-0.185734	0.00403016	0.400754	-0.444773	-0.254205
Usp8	-0.790818	1.01013827567573e-17	0.157895	-13.4404	-0.25805	0.000105144	0.555556	-1.02658	-1.47686	1.84890357679948e-48	0.142857	-70.4951	-0.556407	1.28101724336703e-14	0.39881	-7.72986	-0.296005	0.000688607	0.526316	-0.935975	-0.629177	5.54840397300644e-15	0.030303	-8.96944	-0.438582	3.33671369778941e-07	3.33671369778941e-07	-2.84056	-0.499029	7.13523574294905e-10	7.13523574294905e-10	-4.56441	-0.451767	1.31536785034147e-07	1.31536785034147e-07	-3.10859	-0.317023	0.000277778	0.0983607	-1.12743	-0.600196	3.21486430491718e-13	3.21486430491718e-13	-7.49816	-0.302524	5.22604430262456e-06	0.257895	-1.59788	-0.253529
amalgam_5_2431	-1.32131	4.71469932583977e-12	0.157895	-14.9659	NA	NA	NA	NA	0.493158	5.13256737696654e-17	0.527197	8.03338	0.0310061	0.0113873	0.426988	0.0602628	-0.405147	0.00472024	0.499658	-0.942385	-0.00830127	0.118433	0.480826	-0.00769136	-0.00241021	0.140127	0.454751	-0.00205706	0.0675501	0.0422915	0.672977	0.0927967	-0.0303956	0.433354	0.495372	-0.0110384	0.129077	0.0333448	0.409524	0.190643	-0.0831538	0.245009	0.532182	-0.0507919	NA	NA	NA	NA	0.0904549
Scfd1	-0.490177	1.71868296798522e-26	0.16	-12.6293	-0.150356	3.48423886994729e-06	0.555556	-0.820627	-0.647262	4.51803098944173e-30	0.426752	-18.9939	-0.494459	1.22897711429372e-18	0.376812	-8.85598	-0.41759	5.92926375569648e-14	0.15	-5.52347	-0.609534	9.07911528101321e-32	9.07911528101321e-32	-18.9211	-0.35982	1.56290076868547e-17	1.56290076868547e-17	-6.04717	-0.484342	1.1852553637617e-28	1.1852553637617e-28	-13.5258	-0.412938	4.954145543315e-17	4.954145543315e-17	-6.73297	-0.410696	5.22398968544479e-13	5.22398968544479e-13	-5.04416	-0.522332	6.13482434166831e-26	6.13482434166831e-26	-13.1691	-0.57272	3.47724760884737e-26	3.47724760884737e-26	-14.5807	-0.677587
Snrnp200	-0.466591	6.80066412326747e-28	0.16	-12.6761	-0.536	4.44835568385012e-18	0.555556	-9.30057	-0.921764	1.64543560136871e-53	0.216216	-48.6541	-0.472606	4.9485408526838e-19	0.38255	-8.65129	-0.318655	5.56609160009156e-10	0.333333	-2.94898	-0.595759	3.84173549387935e-41	3.84173549387935e-41	-24.0779	-0.460115	4.91966645107918e-24	4.91966645107918e-24	-10.7244	-0.321199	2.18802134926868e-16	2.18802134926868e-16	-5.02996	-0.373591	8.55264797128381e-17	8.55264797128381e-17	-6.00283	-0.330936	2.51550663043264e-13	2.51550663043264e-13	-4.16958	-0.389797	1.81537318709431e-24	1.81537318709431e-24	-9.25417	-0.222482	3.94058318607249e-07	0.27897	-1.42487	-0.402719
amalgam_5_346	-1.21133	3.38308981372921e-11	0.16	-12.6835	-0.0231811	0.0862795	0.555556	-0.0246668	-0.260078	8.40379272452652e-19	0.512761	-4.70105	0.0338744	5.33668589189164e-06	0.4245	0.178611	-0.1225	4.94435145599492e-05	0.48942	-0.52747	-0.287202	2.34874740225316e-06	0.371795	-1.61671	0.101562	0.320845	0.454545	0.0501418	-0.0670141	0.0257416	0.427376	-0.10651	0.00753298	0.61812	0.61812	0.00157385	-0.00977889	0.75734	0.75734	-0.0011804	-0.0703906	0.190741	0.532427	-0.0506499	0.203799	0.000222099	0.452055	0.744572	-0.120477
Aasdhppt	0.49597	3.21796611939147e-07	0.166667	3.22004	-0.110836	0.0341006	0.555556	-0.162623	-0.862797	9.72787385442765e-05	0.521823	-3.46153	0.310628	0.00198078	0.354239	0.839677	0.0722129	0.00643133	0.44186	0.158269	0.175349	0.00313591	0.5219	0.43901	0.317961	0.000107823	0.454545	1.26144	0.141173	0.0507846	0.994123	0.182716	0.114587	0.298114	0.44043	0.0602291	0.23025	0.00616611	0.321429	0.508849	0.0239167	0.0861686	0.439961	0.0254629	0.0385039	0.0390844	0.480206	0.0542134	-0.328107
Asprv1	0.328802	1.45013679668838e-10	0.166667	3.23495	0.118419	3.10055720475104e-13	0.555556	1.48125	0.118727	4.02653890032673e-10	0.527197	1.11544	0.204409	4.29980961673784e-08	0.314815	1.50579	0.132776	0.0123151	0.44186	0.253544	0.068451	0.0365478	0.484093	0.0983736	0.0401336	0.103621	0.454545	0.0395136	0.10126	0.00657921	0.501712	0.220932	0.120005	0.0963146	0.428571	0.121962	0.0295877	0.713539	0.713539	0.00433703	0.0805386	0.116595	0.410545	0.0751683	0.0499269	0.112645	0.480206	0.047345	-0.129013
Btbd10_P1	0.390289	6.33304404937659e-10	0.166667	3.59002	-0.262555	0.00152898	0.555556	-0.73925	-0.250746	6.54970241622722e-09	0.527197	-2.05205	0.0468648	2.71334764618279e-09	0.38964	0.401467	-0.0373318	0.274185	0.487705	-0.0209788	0.150725	0.00381217	1	0.364577	0.0533059	0.00185392	0.454545	0.145627	0.145399	0.0157223	0.501712	0.262225	0.0719156	0.175259	0.444444	0.0543912	0.0305471	0.434982	0.50481	0.0110437	0.1234	0.145829	0.400426	0.103182	0.0826555	0.0429775	0.472792	0.11297	0.341902
Ermp1	0.333683	7.84674451880534e-11	0.166667	3.37197	0.0411558	0.000118234	0.555556	0.161629	0.181947	5.5336019595857e-11	0.527197	1.86623	-0.204176	1.26663682433853e-05	0.499882	-0.999922	0.0760047	0.00478003	0.44186	0.176374	0.124565	0.0011068	0.570489	0.368205	0.0874819	0.00406514	0.454545	0.209163	0.110586	0.0180384	0.822969	0.192839	0.0455414	0.155676	0.445792	0.0367874	-0.0115024	0.23937	0.459096	-0.0071422	0.154448	0.00120746	0.254098	0.450697	0.091995	0.0322441	0.472792	0.137215	0.124021
Fbxo18	0.331971	2.72455815533738e-09	0.166667	2.84323	0.210329	3.12749449421686e-06	0.555556	1.15782	0.13776	4.92935691263447e-07	0.527197	0.868881	-0.111611	0.000764876	0.499882	-0.347827	0.139077	0.000987288	0.44186	0.418003	0.153189	0.00157226	1	0.429463	0.145163	0.0137886	0.454545	0.270073	-0.0177389	0.132155	0.484823	-0.015591	0.0680479	0.197832	0.444444	0.0478855	0.0333124	0.204583	0.492893	0.0229566	-0.0142896	0.480864	0.544965	-0.00454377	-0.0387255	0.00313906	0.461538	-0.0969377	0.0395724
Gdap2	0.307173	1.39325587958721e-09	0.166667	2.72032	0.122217	0.00764024	0.555556	0.258721	0.042922	2.6544612968791e-08	0.527197	0.325178	-0.0930145	0.0121937	0.496734	-0.178017	-0.0316241	0.0408123	0.478458	-0.0439325	0.175916	0.00327639	0.798816	0.437081	-0.0732068	0.188264	0.5273	-0.0530919	0.000752121	0.0248739	0.501712	0.00120659	0.00669049	0.103986	0.477493	0.00657691	0.0308583	0.163085	0.492316	0.0243036	0.0478275	0.0180583	0.406561	0.0833787	0.257259	2.10258522932947e-05	0.452055	1.20327	-0.309539
Hnrnph1_P1	0.437655	3.7203490458835e-09	0.166667	3.68917	0.382492	7.89311245764744e-05	1	1.56927	-0.437802	6.32864673560311e-06	0.527197	-2.276	-0.0346724	0.00011402	0.482869	-0.136714	0.157947	0.034846	0.44186	0.230263	0.134922	0.0203611	0.988548	0.228181	0.0520579	0.150924	0.454545	0.042752	-0.00990653	0.217937	0.496449	-0.00655485	0.0598213	0.297005	0.453481	0.03154	-0.248889	0.0156022	0.2	-0.449697	-0.084649	0.17701	0.50009	-0.0636563	0.0279475	0.595309	0.595309	0.00629539	-0.0391841
Kifc3	0.49766	3.24465143090139e-07	0.166667	3.22923	0.244278	0.000393296	1	0.831835	-0.242633	2.48942151212955e-06	0.527197	-1.35969	0.374066	1.89168931961956e-08	0.245989	2.88896	0.219845	0.00244467	0.44186	0.574188	0.103644	0.320377	0.876538	0.051235	0.225673	0.0145165	0.454545	0.414819	-0.133528	0.00158804	0.428994	-0.373764	-0.122292	0.238315	0.46465	-0.0761697	0.135911	0.0471582	0.413361	0.180278	-0.402618	0.00736395	0.293233	-0.85874	0.0955429	0.0357209	0.472792	0.138258	-0.19933
Myo1c_P2	0.32638	2.74131222410177e-10	0.166667	3.12085	-0.0795577	0.00386101	0.555556	-0.191997	0.0437376	8.22052931633063e-07	0.527197	0.266148	0.213943	1.83357834667491e-06	0.326159	1.22733	0.00630301	0.216411	0.463405	0.00418974	0.0854991	0.0283383	0.498622	0.132321	0.0671603	0.0372694	0.454545	0.0959483	-0.214299	0.0329401	0.321667	-0.31765	0.0605285	0.0882768	0.438445	0.0638063	-0.0698912	0.0969594	0.408638	-0.0708285	0.12454	0.0811737	0.392422	0.135822	-0.193221	0.00120972	0.394702	-0.563687	0.0437678
Olfm1_P2	0.534281	1.27134536887721e-07	0.166667	3.68426	-0.283541	0.0080643	0.555556	-0.593575	-1.00618	4.41694161162815e-13	0.491694	-12.4313	0.162892	0.00986309	0.395773	0.326759	-0.122944	0.12999	0.488308	-0.108939	-0.270098	0.000113105	0.473913	-1.06595	0.267043	0.00283607	0.454545	0.680234	0.320986	0.000707111	0.658452	1.01127	0.00364636	0.117408	0.480545	0.00339222	0.0160715	0.00683214	0.483702	0.0348019	0.257827	0.01274	0.238532	0.488538	0.118208	0.0385325	0.468629	0.167166	0.0128387
Pias2	0.366751	5.9373978416635e-08	0.166667	2.65029	0.276074	3.45917543030591e-06	0.555556	1.50765	-0.513503	6.62624006624844e-10	0.512761	-4.71331	-0.110312	0.00449464	0.493389	-0.258936	0.283445	0.0006999	0.44186	0.894259	0.153619	0.0071566	0.975673	0.329558	0.104328	0.00195392	0.454545	0.282633	0.166183	0.0204642	1	0.280684	0.0485527	0.328072	0.456024	0.023501	0.202816	0.000556797	0.321429	0.660025	0.198464	0.00994081	0.254098	0.39744	0.0399558	0.000608125	0.472792	0.128498	0.0108903
Pm20d2	0.333047	8.79193902042573e-12	0.166667	3.68214	0.0932721	0.0147213	0.555556	0.17088	0.0544799	3.47587587720804e-06	0.527197	0.297402	-0.24058	0.00194542	0.53972	-0.652209	-0.0104194	0.2034	0.463405	-0.00720656	0.0570579	0.185245	0.750951	0.0417809	-0.0243582	0.614915	0.614915	-0.00514408	0.234121	0.000127773	0.97217	0.911566	0.214197	0.00615941	0.428571	0.473473	0.0954943	0.00778216	0.409524	0.201388	0.189793	0.00605432	0.254098	0.420948	0.418787	6.57184953350345e-09	6.57184953350345e-09	3.42664	0.25845
Zdhhc17	0.354957	7.22898735592931e-11	0.166667	3.5996	0.302021	2.31737512109946e-08	0.979871	2.30593	0.16701	8.11669239523611e-12	0.527197	1.85225	0.0946471	0.0494846	0.414239	0.123565	0.203779	0.00109736	0.44186	0.603115	0.144071	0.00348454	0.989899	0.354106	0.150411	0.00502992	0.454545	0.345709	0.184023	0.00233768	1	0.484205	0.0937056	0.0252121	0.428571	0.149778	0.137184	0.00290028	0.360215	0.348113	0.147619	0.0100134	0.303136	0.295152	0.133818	2.05794157013113e-05	0.45953	0.627147	0.105856
Zfand4	0.63193	2.28338975654193e-06	0.166667	3.56498	-0.0988066	0.00446679	0.555556	-0.232196	0.514385	6.80911203222911e-06	0.701215	2.65778	-0.772785	6.39355276458862e-06	0.495327	-4.01404	0.300548	0.043747	0.44186	0.40846	0.0780171	0.0138873	0.494354	0.144908	0.198127	0.213634	0.454545	0.13281	0.126136	0.0514824	0.854142	0.162506	-0.162672	0.196621	0.361789	-0.114907	0.0392631	0.0197921	0.488666	0.0668851	0.0526475	0.247206	0.436146	0.0319539	-0.346301	0.0222301	0.373016	-0.572457	0.0346935
amalgam_2_2	0.485424	1.73326817170552e-07	0.166667	3.28202	-0.162772	0.0857055	0.555556	-0.173676	-0.204335	0.0389589	0.527197	-0.287989	0.0724722	0.103535	0.426044	0.0713787	-0.342232	0.000412096	0.505051	-1.15845	-0.203104	0.0829062	0.479955	-0.21964	0.0324982	0.0735671	0.454545	0.0368307	-0.182913	0.0135536	0.307273	-0.341671	0.00381848	0.726644	0.726644	0.00052954	-0.0650393	0.338582	0.436333	-0.0305903	-0.095276	0.402143	0.532427	-0.0376931	0.00878652	0.013532	0.49201	0.0164188	0.0198861
amalgam_4_138	0.484556	7.60305003406015e-09	0.166667	3.93412	-0.0543138	0.000684615	0.555556	-0.171879	-0.281643	8.04163112143488e-12	0.523729	-3.12473	-0.044454	0.160247	0.544366	-0.0353503	0.0836384	0.103262	0.443058	0.0824723	0.0384066	0.429936	0.482915	0.0140797	0.194206	0.0405044	0.454545	0.270432	0.0888284	0.0526002	0.501712	0.113613	-0.0394372	0.366528	0.496706	-0.0171904	0.0450702	0.857869	0.857869	0.00300072	0.143253	0.0404075	0.350951	0.199628	-0.0103033	0.040632	0.48765	-0.0143333	-0.0679567
amalgam_5_2279	0.345772	2.49198230167606e-09	0.166667	2.97484	0.339535	2.36436475186629e-09	0.555556	2.92892	-0.902565	2.51791753442495e-18	0.473251	-15.8842	0.123245	8.22723237450441e-06	0.368571	0.626672	0.0202116	0.0688572	0.454767	0.023487	-0.110432	0.14393	0.479955	-0.0929666	-0.144818	0.00667001	0.454685	-0.315106	-0.177171	0.00193206	0.230159	-0.480838	-0.0367557	0.177802	0.471633	-0.0275691	-0.081216	0.167006	0.41181	-0.0631265	0.0757673	0.00638413	0.373573	0.166301	0.0784576	0.0420711	0.472792	0.107959	0.110573
Dnajc18	0.452653	2.80789303880506e-06	0.173913	2.51296	0.273259	1.89516992493918e-06	0.555556	1.56369	0.550154	1.44805256678803e-22	0.527197	12.0149	-0.279782	0.000244463	0.501959	-1.01051	0.194795	0.0756794	0.44186	0.218369	0.148562	0.00100776	0.981152	0.445186	-0.125854	0.43242	0.530482	-0.0458229	0.122688	0.0383173	1	0.173801	0.0879475	0.444916	0.453481	0.030933	0.168513	0.011366	0.371134	0.327655	0.0394564	0.393359	0.439961	0.0159881	0.223266	0.00169782	0.45953	0.61847	0.10674
amalgam_5_282	0.475669	2.7193487262268e-06	0.173913	2.64735	-0.207968	0.00256189	0.555556	-0.538936	-0.210455	1.14955341362475e-14	0.527197	-2.93363	-0.00479294	0.371278	0.450186	-0.0020624	-0.238455	0.0455373	0.497068	-0.319919	-0.104956	0.132331	0.479955	-0.0921873	0.0392637	0.216102	0.454545	0.0261237	-0.136501	0.0512148	0.392016	-0.176168	0.054371	0.347666	0.456024	0.0249475	0.0415137	0.233544	0.489005	0.0262213	0.123947	0.232917	0.409922	0.0784337	0.0891341	0.00931032	0.466667	0.181034	0.0658892
Eif2b5	-0.499506	9.22461936328412e-23	0.178571	-11.0066	-0.460391	8.70938875985293e-18	0.555556	-7.85427	-0.245641	5.56634249417425e-08	0.527197	-1.78199	-0.329214	7.21067811831366e-15	0.49359	-4.65575	-0.298366	1.56789824508714e-08	0.408451	-2.32865	-0.46633	2.10312737437605e-20	0.030303	-9.17604	-0.348734	3.5897311943359e-12	3.5897311943359e-12	-3.99123	-0.449931	8.95394828021355e-19	8.95394828021355e-19	-8.12035	-0.401458	3.5589714011304e-16	3.5589714011304e-16	-6.20199	-0.282327	7.51644834664953e-09	7.51644834664953e-09	-2.29362	-0.342205	7.4412758974058e-13	7.4412758974058e-13	-4.15038	-0.343188	3.46162968945473e-11	0.130435	-3.59	-0.383066
Wdr25	-0.638829	2.26242020318112e-17	0.178571	-10.6336	-0.35708	3.66602608579286e-20	0.555556	-6.94013	-1.06996	2.64952739151112e-62	0.142857	-65.8846	-0.239841	5.19053415060609e-13	0.500282	-2.9464	-0.317893	4.25197272170157e-10	0.333333	-2.97911	-0.425024	4.2140141042106e-19	0.05	-7.80995	-0.440588	1.47617628248351e-17	1.47617628248351e-17	-7.41548	-0.269491	2.0223638209761e-09	0.03125	-2.34299	-0.278648	3.0460047201229e-12	3.0460047201229e-12	-3.20899	-0.207773	1.46267953523645e-05	0.106061	-1.00455	-0.173817	6.570969794433e-09	0.131148	-1.42224	-0.265301	3.08262463728786e-05	0.295139	-1.19679	-0.480531
amalgam_5_2258	-1.42584	2.34929205729048e-09	0.178571	-12.3036	-0.146506	0.0230381	0.555556	-0.239912	-0.0782983	7.08286344181691e-05	0.527197	-0.324921	-0.231497	6.480827886578e-07	0.517743	-1.43259	0.14449	0.0885839	0.44186	0.152097	-0.132105	0.000410964	0.473913	-0.447332	0.000305578	0.0610715	0.454545	0.000371021	-0.04936	0.235205	0.475433	-0.0310254	-0.00613154	0.139938	0.493226	-0.00523673	0.0451279	0.380328	0.495435	0.0189466	-0.0582409	0.00146446	0.497265	-0.165074	-0.364195	7.1489019707127e-05	0.262911	-1.50987	0.194386
Fbxl12	-0.514207	6.63254924062569e-20	0.193548	-9.86162	-0.172967	0.013033	0.555556	-0.326035	-0.688355	2.32052167910881e-24	0.469828	-16.2689	-0.562226	2.34382117706029e-12	0.45	-6.53874	-0.266812	2.79981645447791e-05	0.5	-1.21476	-0.483174	2.94643389103858e-09	0.113208	-4.12182	-0.294886	1.75105112785141e-05	0.177778	-1.40268	-0.44079	1.54309956752618e-09	0.03125	-3.88407	-0.275798	0.000230269	0.04	-1.00329	-0.231569	0.00127807	0.159292	-0.670032	-0.206043	0.00824032	0.426667	-0.429406	-0.271849	0.000126342	0.308642	-1.05979	-0.378943
Pnpla7	-0.928589	1.82013823811542e-11	0.193548	-9.97295	-0.162866	0.000137581	0.555556	-0.628898	-1.10915	3.14543155551625e-21	0.379032	-22.7402	-0.224523	4.5638958762178e-05	0.499882	-0.974578	0.0175219	0.00111169	0.461803	0.0517599	-0.386355	1.42312796787418e-05	0.366667	-1.87257	-0.0624239	0.00910401	0.495406	-0.127393	-0.0667707	0.049602	0.438011	-0.0871024	-0.140701	0.00718157	0.212	-0.301633	-0.22618	0.000322241	0.137931	-0.789778	0.000711805	0.0162089	0.4521	0.00127431	-0.138299	0.00142677	0.404086	-0.393551	-0.216284
amalgam_5_1507	-1.33833	3.1358611501984e-08	0.193548	-10.0423	-0.127872	0.00137917	0.555556	-0.365763	0.121691	0.00108199	0.625299	0.360908	0.0786714	0.00964899	0.412205	0.158564	-0.256482	0.0930775	0.558966	-0.264473	-0.0269808	0.0380798	0.480826	-0.0382939	0.0302295	0.0502349	0.454545	0.039268	-0.0450857	0.190802	0.474105	-0.0324355	0.0289469	0.19128	0.456316	0.0207934	-0.0452391	0.241708	0.437364	-0.0278994	-0.017486	0.0102444	0.496552	-0.0347886	-0.0375931	0.353452	0.486048	-0.0169797	0.0300862
amalgam_5_1855	0.289411	2.74185116488158e-09	0.2	2.47792	0.127705	0.0300848	0.555556	0.194322	0.106519	3.42989106481971e-09	0.527197	0.901656	0.0790121	1.81482628224505e-07	0.378049	0.532633	0.128651	0.151065	0.44186	0.105601	0.00537671	0.0191048	0.482915	0.0092418	-0.06106	0.262187	0.494375	-0.0354996	0.113687	0.127988	0.52815	0.101503	0.0779027	0.0327112	0.428571	0.115709	0.073068	0.301033	0.479344	0.0380966	0.0381151	0.0892141	0.432854	0.0400043	-0.194866	0.000103316	0.355932	-0.776705	-0.0626982
Dhdds	-0.442639	2.99860821287899e-20	0.205882	-8.64167	-0.278245	2.08022431784807e-13	0.555556	-3.52867	-0.46096	4.96557183420656e-36	0.469565	-16.2737	-0.208563	4.80081832782992e-12	0.496734	-2.36066	-0.329541	1.92318384793435e-17	0.15	-5.5086	-0.6432	1.07957634452166e-37	1.07957634452166e-37	-23.777	-0.369069	1.62161555860749e-19	1.62161555860749e-19	-6.93483	-0.340271	3.37783425758332e-14	3.37783425758332e-14	-4.58391	-0.201745	5.5134783703104e-08	5.5134783703104e-08	-1.46438	-0.272003	2.43649803501199e-11	2.43649803501199e-11	-2.88684	-0.289711	1.22163692170594e-16	1.22163692170594e-16	-4.61018	-0.517102	1.94522696156011e-24	1.94522696156011e-24	-12.261	-0.467851
amalgam_5_1722	-1.32385	4.01640033459934e-08	0.205882	-9.79142	-0.084722	1.1463674911514e-05	0.555556	-0.418584	-0.36762	4.23836214188151e-12	0.520127	-4.18087	0.198481	1.69702706185465e-09	0.295455	1.74074	-0.302505	5.88553798654745e-05	0.5	-1.27966	-0.0491614	0.132838	0.480826	-0.0430987	-0.0197532	0.085374	0.479125	-0.0211098	0.0145096	0.0710762	0.501712	0.016661	-0.039178	0.675495	0.675495	-0.00667508	0.0436844	0.079549	0.47235	0.0480251	-0.0790284	0.593435	0.593435	-0.01791	0.13924	3.7691424043136e-05	0.45953	0.615965	0.1691
Atp6v0e2	-0.524252	1.72522167779657e-16	0.222222	-8.26387	-0.404363	9.7335102532351e-10	0.555556	-3.64401	-0.764654	1.33364366461604e-24	0.434783	-18.2561	-1.18196	4.8872366572705e-38	4.8872366572705e-38	-44.1001	-0.520067	2.58127437346393e-15	2.58127437346393e-15	-7.58682	-0.493652	1.24106941441883e-18	0.030303	-8.83944	-0.334651	7.51729896025582e-08	0.0217391	-2.38403	-0.412743	2.75176012746737e-08	0.03125	-3.1205	-0.326536	6.44919783302448e-10	6.44919783302448e-10	-3.00103	-0.447755	4.24321438287715e-10	4.24321438287715e-10	-4.19649	-0.403853	5.27332151915486e-10	5.27332151915486e-10	-3.74691	-0.347982	2.18828395080581e-06	0.218182	-1.96954	-0.279795
Ehd3	-0.729037	2.79659014426816e-11	0.222222	-7.6938	0.0253548	0.00086592	0.555556	0.0776498	0.16735	0.00867757	0.527197	0.345009	0.0550525	0.00113393	0.412205	0.162152	-0.0251708	0.710938	0.710938	-0.00372951	0.1228	0.191417	1	0.0881732	-0.0593346	0.213421	0.495297	-0.0397994	0.0347555	0.275341	0.53826	0.0194675	0.143371	0.0646144	0.428571	0.170564	0.232203	0.0038411	0.321429	0.560897	-0.1162	0.190309	0.501054	-0.0837265	0.0441936	0.0385353	0.480062	0.062496	-0.235723
Tmprss11e	-0.602216	1.41543947142622e-13	0.222222	-7.73794	0.00718957	0.0019393	0.555556	0.0195007	-0.230091	0.000251991	0.527197	-0.828008	-0.517996	6.08674850178417e-09	0.49359	-4.25566	-0.0851621	0.119	0.487933	-0.0787284	-0.0419799	0.320386	0.480826	-0.0207518	0.0909707	0.00945194	0.454545	0.184168	-0.248627	0.00773454	0.219298	-0.524993	-0.0538018	0.224683	0.459068	-0.0348867	-0.0495862	0.703563	0.703563	-0.00757167	0.0921438	0.259159	0.424982	0.0540362	-0.018189	0.0847784	0.483658	-0.0194935	-0.2115
amalgam_4_114	-0.534311	1.27408503074214e-16	0.222222	-8.49277	0.000664134	0.0509955	0.555556	0.000858372	-0.0103702	0.0927929	0.527197	-0.0107071	-0.112872	0.000136907	0.48446	-0.436089	-0.329541	0.158777	0.571608	-0.263374	-0.0941035	0.0958784	0.479955	-0.0958237	-0.0282842	0.00962068	0.497453	-0.0570433	-0.0384215	0.113656	0.471242	-0.0362855	-0.0876266	0.153136	0.4155	-0.0714088	0.0020911	0.177727	0.494128	0.00156884	-0.0294483	0.126705	0.537158	-0.0264212	-0.0690704	0.111762	0.47147	-0.0657347	0.00359185
amalgam_5_1767	-1.09926	1.06479080678984e-07	0.225	-7.66485	-0.0117665	0.00460223	0.555556	-0.0274987	0.00625761	8.61838664704069e-05	0.527197	0.0254345	-0.0456326	0.0670038	0.469348	-0.0535682	0.065074	0.0879915	0.444522	0.0686895	0.0551797	0.0998974	0.482915	0.0552043	-0.195939	0.00299641	0.42233	-0.494432	-0.120051	0.137022	0.427935	-0.103629	0.0309605	0.0785161	0.448604	0.0342127	-0.108606	0.144803	0.398705	-0.0911447	-0.0874092	0.133488	0.523463	-0.0764444	0.177128	0.00109639	0.460976	0.524305	0.118061
amalgam_4_156	0.383388	5.75311865346848e-07	0.230769	2.39238	-0.416279	1.17009226088073e-07	0.555556	-2.88556	0.217438	1.69989976038733e-06	0.607287	1.25453	-0.177024	0.00115942	0.499882	-0.519699	-0.0270952	0.42591	0.525653	-0.0100437	0.164969	0.0104511	0.487727	0.326778	-0.0146591	0.15387	0.472879	-0.0119156	0.0705679	0.00554984	0.501712	0.159181	0.104125	0.147456	0.428571	0.086563	0.114374	0.155183	0.456726	0.0925463	0.0476284	0.313255	0.438161	0.0240096	0.14745	0.0343533	0.460976	0.215871	0.153587
amalgam_5_1590	-1.28421	1.44061363502959e-06	0.243902	-7.50163	0.222676	6.3158528014813e-06	0.555556	1.15782	-1.27143	1.45149372552319e-08	0.491694	-9.96568	-0.103048	3.26976833691849e-10	0.499882	-0.977458	0.0765942	0.199502	0.444522	0.05362	0.0849204	0.427181	0.797542	0.0313686	-0.0384253	0.0674066	0.514876	-0.0450074	0.194525	0.000659009	0.959777	0.618806	0.00826138	0.221182	0.479042	0.00541327	-0.0644353	0.149377	0.418554	-0.0532053	0.0774143	0.407409	0.436947	0.0301892	0.12251	0.0290173	0.465574	0.18834	0.0622545
Fkbp1b	0.314061	3.48938950196093e-08	0.259259	2.34203	-0.0471979	2.02997081104615e-05	0.555556	-0.221477	-0.337713	8.65999998529662e-05	0.527197	-1.37195	0.0305414	0.202661	0.431452	0.0211722	-0.0664815	0.417116	0.472434	-0.0252459	-0.00793778	0.00797971	0.480826	-0.0166536	0.0667707	0.13083	0.454545	0.0589781	-0.301091	0.00652477	0.181467	-0.658014	0.158591	0.0498351	0.428571	0.206559	0.0383823	0.0200893	0.468156	0.0651362	0.100346	0.0489074	0.394737	0.131516	-0.0684588	0.0308334	0.459802	-0.10344	-0.00152486
amalgam_5_2271	0.344466	1.46210274408654e-07	0.259259	2.35444	-0.721973	2.8135169391268e-07	0.555556	-4.72946	0.0087996	5.07617737473988e-05	0.527197	0.0377896	-0.309568	2.87288001629781e-05	0.498567	-1.40596	0.015252	0.303869	0.463079	0.00789007	0.0978983	0.000104662	0.497834	0.389656	0.00607652	0.529259	0.529259	0.00167913	0.090897	0.101153	0.9841	0.0904445	0.0176117	0.195706	0.466762	0.0124761	0.0161163	0.406905	0.51014	0.00629354	-0.0268088	0.0202334	0.493444	-0.0454123	-0.144591	0.0348844	0.436556	-0.210722	0.0647062
amalgam_5_1274	-1.22949	1.6633852670427e-06	0.261905	-7.10525	0.0898155	0.00046165	0.555556	0.299596	0.296629	9.13142276315023e-11	0.527197	2.978	0.307737	3.70834166165857e-06	0.298824	1.67126	-0.0986191	0.122161	0.479683	-0.0900461	-0.601793	0.00124381	0.371429	-1.74836	-0.231156	0.0116592	0.439516	-0.446901	0.201012	0.00261584	0.66645	0.519092	0.0251493	0.16431	0.456925	0.0197255	-0.0326008	0.495196	0.495196	-0.0099505	0.107856	0.0473364	0.388418	0.142888	0.114581	0.0300484	0.467615	0.174412	0.0216583
amalgam_5_255	0.353994	2.51421443251522e-07	0.275862	2.33622	0.101067	0.149621	0.746846	0.0833811	0.0300839	0.0172077	0.527197	0.0530763	0.208644	1.46660396563445e-11	0.250859	2.26039	-0.0913738	0.00080582	0.479162	-0.282689	-0.0730577	0.000124437	0.479955	-0.285294	0.0048411	0.157359	0.454545	0.00388793	-0.221068	0.0130452	0.265169	-0.416613	0.118965	0.054662	0.428571	0.150171	0.00295463	0.351381	0.492741	0.00134206	0.0058225	0.457806	0.473246	0.00197568	0.109791	0.00813429	0.460976	0.229428	-0.231814
amalgam_5_222	-1.24454	2.89504043162956e-06	0.27907	-6.89271	0.0438953	0.000605656	0.555556	0.141245	-0.394665	1.10425708482018e-12	0.512761	-4.71898	0.0750724	0.059891	0.422707	0.0917864	-0.199035	6.32279194441549e-05	0.543974	-0.835767	-0.0991889	0.000703463	0.479955	-0.312719	-0.100571	0.159635	0.496959	-0.0801423	0.00768698	0.110727	0.501712	0.0073468	-0.0791456	0.0632693	0.387429	-0.0948804	0.0387194	0.0808244	0.487179	0.0422993	0.0258702	0.583874	0.583874	0.00604537	0.0358625	0.106546	0.483944	0.0348749	0.286342
amalgam_5_1951	-1.22597	2.89561847936011e-06	0.295455	-6.78972	0.0930964	0.0109849	0.555556	0.182395	-0.599996	7.29630626058948e-24	0.485401	-13.882	-0.219095	0.00208981	0.54355	-0.58715	0.0274254	0.332574	0.458741	0.0131124	-0.0369727	0.0922527	0.480826	-0.0382676	0.132815	0.0165924	0.454545	0.236423	-0.0329567	0.199464	0.479825	-0.0230741	0.0978216	0.0412493	0.428571	0.135442	-0.128221	0.0956012	0.365526	-0.130726	-0.058368	0.0169494	0.497646	-0.103361	0.0204818	0.253244	0.495887	0.0122166	-0.0472078
amalgam_5_189	0.340255	1.50848379764192e-07	0.3	2.32104	0.218139	2.71224815130117e-08	0.555556	1.65058	0.387993	4.68027111219651e-12	1	4.39586	0.136942	0.000454296	0.386528	0.45775	0.00880523	0.0191679	0.463405	0.0151223	-0.0555788	0.0624654	0.479955	-0.0669369	-0.0219956	0.349414	0.533258	-0.0100445	0.06145	0.0551347	0.749271	0.0773395	0.0743799	0.022031	0.428571	0.123245	0.11819	0.0273175	0.409524	0.184797	-0.263878	6.2089769679236e-05	0.209302	-1.11013	-0.0509697	0.0132659	0.478336	-0.0956836	-0.0599477
amalgam_5_595	-0.988583	1.3708810246461e-07	0.311111	-6.78464	0.399697	3.30961807969088e-08	1	2.98983	0.281962	3.7931409066211e-09	1	2.3744	0.0199025	0.0201287	0.429026	0.0337584	-0.0643138	0.040283	0.48942	-0.08971	-0.0997124	0.000262404	0.473913	-0.357073	-0.245015	0.00584924	0.421788	-0.547093	-0.011547	0.086533	0.487149	-0.0122724	-0.0029547	0.264819	0.489866	-0.00170501	0.0979123	0.0217051	0.414991	0.162871	0.0237423	0.298802	0.49626	0.0124556	0.0980911	0.0118107	0.463756	0.189093	-0.0532899
Ubox5	0.323309	7.41840905555293e-08	0.322581	2.30509	0.0522343	0.000123613	0.555556	0.204128	0.206884	0.000139442	0.554391	0.797661	0.225818	9.41958112011897e-11	0.249135	2.26404	0.210749	0.000350373	0.44186	0.728237	0.104122	0.0206872	0.681145	0.175373	0.0264587	0.173997	0.454545	0.0200943	-0.0449781	0.0105372	0.437372	-0.0889341	0.00953272	0.184682	0.476695	0.00699298	0.110877	0.0164273	0.409524	0.197853	0.0933411	0.0484659	0.395631	0.122703	-0.16209	0.00149004	0.40051	-0.458196	0.246545
amalgam_5_1360	0.327818	8.44203730113449e-08	0.322581	2.31884	-0.101227	6.83247242838257e-06	0.555556	-0.522878	-0.131927	0.000168322	0.527197	-0.497873	-0.159522	0.0299619	0.544366	-0.243021	-0.172643	0.000359383	0.519827	-0.594658	0.0620538	0.00490824	0.488499	0.143287	-0.0629552	0.00125998	0.497836	-0.182547	-0.229303	0.0416658	0.322259	-0.316488	-0.0433639	0.285465	0.474171	-0.0236094	0.0999566	0.103064	0.44665	0.0986464	0.0297646	0.0233491	0.42702	0.0485677	0.0620729	0.181999	0.480206	0.0459296	-0.202104
amalgam_5_535	-1.18186	2.41618680973884e-06	0.326087	-6.63838	0.190566	6.4490471232851e-10	0.555556	1.7514	0.0645441	2.14276052136447e-07	0.527197	0.430446	-0.307056	3.03047942045613e-06	0.501959	-1.69449	-0.0226643	0.387573	0.477296	-0.0093297	0.0237388	0.437362	0.74573	0.00852601	0.21037	2.68317558022891e-05	0.454545	0.961673	-0.0284051	0.0852396	0.483036	-0.0303753	-0.0236037	0.621654	0.621654	-0.004873	0.0268604	0.313119	0.502178	0.0135455	0.206054	0.00320497	0.234694	0.513935	-0.0342781	0.148213	0.485932	-0.0284204	0.37764
Ap1g2	0.240047	3.69065122662535e-10	0.333333	2.26434	-0.0112463	2.54818895294748e-07	0.555556	-0.0741555	-0.266519	5.0613179257886e-08	0.527197	-1.94445	0.0477631	0.000828719	0.41337	0.147186	-0.268523	1.54024104259705e-05	0.5	-1.29224	-0.221114	0.000168289	0.444118	-0.834473	-0.0828878	0.0121385	0.495365	-0.158799	0.0478121	0.0348145	0.501712	0.0697215	-0.10196	0.0575322	0.352239	-0.126439	-0.0310014	0.0707255	0.42891	-0.0356648	-0.0807554	0.0962263	0.523463	-0.0821045	0.116733	0.0259847	0.466612	0.185054	0.0281847
Arih1	0.345855	2.8451130138086e-07	0.333333	2.26393	-0.243832	0.000603467	0.555556	-0.784979	-0.103349	1.35418613654248e-05	0.527197	-0.503137	-0.013672	0.355462	0.456912	-0.00614157	0.00732158	0.159193	0.463405	0.00584319	0.0342012	0.0428663	0.482915	0.0467832	0.0791208	0.000223016	0.454545	0.288923	-0.0149806	0.25393	0.49531	-0.00891774	-0.0808803	0.0857146	0.395101	-0.0862948	-0.0421728	0.528483	0.528483	-0.0116806	-0.109314	0.0984903	0.516375	-0.110036	0.106596	8.8991262058504e-05	0.460976	0.431785	-0.151751
Unc50	0.282913	1.3269940853977e-08	0.333333	2.22854	0.0639172	0.000273829	0.555556	0.227706	-0.0279288	0.000163856	0.527197	-0.105725	0.00823908	0.0043307	0.432088	0.0194726	0.0899051	0.14927	0.444522	0.074264	0.102885	0.0140399	0.839642	0.190609	0.236723	9.44676879808707e-06	0.454545	1.18947	0.0970648	0.0268423	0.961243	0.152506	0.0562271	0.0953746	0.444444	0.0573836	0.0719784	0.254606	0.473786	0.0427647	0.143901	0.0118554	0.310651	0.277166	0.20434	0.000419728	0.454277	0.690062	0.0948543
amalgam_5_1680	0.287511	1.31467336106941e-08	0.333333	2.26593	0.060081	0.0169091	0.555556	0.106456	0.0785232	2.8373450759249e-05	0.527197	0.357052	-0.158192	0.00166409	0.544366	-0.439587	-0.0967883	0.103078	0.571608	-0.0955138	0.0636146	0.141297	0.482915	0.054064	-0.0836421	0.133691	0.523563	-0.0730946	0.0130724	0.0528987	0.501712	0.0166876	0.0889525	0.103603	0.428571	0.0875852	-0.0488176	0.463394	0.463394	-0.0163075	0.094854	0.014102	0.369048	0.175548	-0.104003	0.0363001	0.448898	-0.149774	0.00184635
amalgam_5_2078	0.352449	5.15919332619382e-07	0.333333	2.21599	-0.102979	0.0298442	0.555556	-0.157057	-0.206989	0.00077168	0.527197	-0.644267	-0.114187	0.000282204	0.499882	-0.405299	-0.102317	0.177606	0.571608	-0.0767935	-0.053525	0.000107401	0.479955	-0.21244	-0.0403078	0.243245	0.496495	-0.0247472	-0.0140074	0.031684	0.487119	-0.0209993	0.103608	0.0946868	0.428571	0.106064	0.020853	0.164297	0.497255	0.0163565	-0.0798664	0.0286219	0.509683	-0.123258	0.146619	0.000132772	0.460976	0.568425	0.0206576
amalgam_5_411	-1.27354	8.19169558321759e-06	0.340426	-6.478	-0.0610127	0.00401591	0.555556	-0.1462	-0.0878336	0.00305252	0.527197	-0.220931	-0.378453	1.73040794803235e-11	0.49409	-4.07286	-0.153812	0.0190019	0.484645	-0.264742	-0.0447293	0.0170122	0.479955	-0.0791369	0.134274	8.50899173811403e-07	0.454545	0.815059	0.166302	0.00746669	0.501712	0.353704	0.0554781	0.278414	0.453481	0.0308074	-0.1257	0.193811	0.40293	-0.0895765	-0.0697968	0.204622	0.532427	-0.0480933	-0.127258	0.0079749	0.434405	-0.267022	0.111106
amalgam_10_23	0.311068	9.14750247213644e-08	0.342105	2.18952	-0.129423	6.73279365425854e-09	0.555556	-1.05762	-0.25339	5.85095076196576e-14	0.521823	-3.35305	0.0935183	5.11235550129579e-05	0.389678	0.401322	0.00537927	0.0106808	0.461075	0.0106047	0.129271	0.00116166	0.491199	0.379401	-0.0771084	0.0394724	0.49216	-0.108238	0.124083	0.0298821	0.619027	0.189175	0.118373	0.0170996	0.428571	0.209167	-0.0290352	0.13158	0.45181	-0.0255745	-0.0274251	0.0552522	0.492765	-0.0344912	0.0430831	0.0339291	0.479958	0.0633075	0.160559
amalgam_5_1854	-0.415706	2.67265238316107e-16	0.354167	-6.47382	0.0807873	0.000264603	0.555556	0.289009	0.0943392	8.94644818865463e-05	0.527197	0.381918	-0.104101	6.03229634848981e-08	0.500637	-0.751556	-0.283589	0.0424905	0.496011	-0.389001	-0.0500428	0.0127074	0.479955	-0.0948783	-0.059627	0.358526	0.530482	-0.0265626	-0.00799753	0.105569	0.491841	-0.00780929	0.0450968	0.468019	0.468019	0.0148701	-0.0553091	0.0680199	0.408638	-0.0645658	-0.0502146	0.087857	0.529057	-0.0530379	-0.0561768	0.13002	0.474231	-0.0497721	0.00420046
amalgam_5_1451	0.348412	5.87742621951938e-07	0.358974	2.17089	0.0253569	0.00123772	0.555556	0.073722	0.0102479	1.82994808387461e-08	0.527197	0.0792937	-0.171031	3.36435700971392e-05	0.499882	-0.765038	-0.206651	0.00568032	0.564756	-0.464061	0.0428847	0.0985253	0.56814	0.0431614	-0.0943689	0.0407182	0.515257	-0.131193	-0.0390525	0.00395372	0.435152	-0.0938429	0.0901338	0.297945	0.444444	0.0473981	0.0399906	0.0897615	0.474984	0.0418665	-0.0113543	0.151408	0.479187	-0.00930881	0.263947	0.000129928	0.452055	1.02577	-0.181028
Cops8	-0.98268	3.2359469165467e-07	0.367347	-6.37759	0.158074	8.69612862957015e-07	0.695363	0.958032	0.131521	7.15922490747681e-13	0.527197	1.59734	-0.013385	0.00010646	0.486901	-0.0531762	0.152408	0.0258122	0.44186	0.242051	0.0289737	0.219059	0.715053	0.0191064	0.201416	0.00187636	0.454545	0.549198	0.269297	0.00134794	1	0.772969	0.0255434	0.0306466	0.444444	0.038663	0.0178603	0.0446769	0.492591	0.0241099	-0.019221	0.382435	0.477656	-0.00802367	-0.163926	0.111773	0.448898	-0.156003	-0.125472
amalgam_4_172	-0.416086	3.07960641619156e-16	0.367347	-6.45412	-0.575717	1.85268631097281e-06	0.555556	-3.30012	-0.0171457	0.0187487	0.527197	-0.0296111	0.213516	6.53982744018136e-08	0.308026	1.53399	0.0426641	0.253578	0.452217	0.0254231	-0.193269	0.00129298	0.473913	-0.558239	-0.178877	0.000687976	0.421788	-0.565686	-0.172444	0.00322799	0.260664	-0.42957	-0.155402	0.0128901	0.212	-0.29367	-0.0966031	0.0157112	0.333333	-0.174252	-0.193737	0.000837033	0.382222	-0.596179	-0.130342	0.0311211	0.440922	-0.196419	-0.119376
Sf3a1	-0.421603	5.49461330128314e-15	0.372549	-6.01208	-0.561219	3.30486950676225e-22	0.555556	-12.0554	-0.949976	5.59619013740139e-58	0.148148	-54.3881	-0.580431	2.66800242011686e-28	0.261905	-16.0047	-0.372208	2.82966059999968e-14	0.15	-5.04278	-0.566381	4.25746346353297e-34	4.25746346353297e-34	-18.9006	-0.469557	1.3312384617364e-20	1.3312384617364e-20	-9.3328	-0.491204	1.81038296996691e-25	1.81038296996691e-25	-12.1535	-0.361578	3.4549324371772e-15	3.4549324371772e-15	-5.22898	-0.32644	7.96025535463912e-14	7.96025535463912e-14	-4.27606	-0.399405	6.94026809347242e-16	6.94026809347242e-16	-6.05443	-0.478115	1.42796785454649e-24	1.42796785454649e-24	-11.4008	-0.687581
amalgam_4_19	-1.44084	4.69292463395679e-05	0.372549	-6.23675	-0.335637	2.25395624124213e-06	0.555556	-1.89536	0.492611	4.86473306209563e-21	1	10.0064	0.209237	3.26573865140654e-06	0.331776	1.14788	-0.154808	0.00916362	0.487768	-0.315488	0.166919	0.0699363	0.961967	0.192841	-0.147562	0.00895639	0.456724	-0.302186	0.153285	0.0114734	0.501712	0.297419	0.0286096	0.751592	0.751592	0.0035481	-0.103104	0.0304155	0.343305	-0.156399	-0.128459	0.282454	0.52372	-0.0705306	-0.00771332	0.0539107	0.489855	-0.00978299	-0.11568
Bmp6	0.339732	4.79208601708303e-07	0.375	2.14693	0.215061	0.00491251	0.869423	0.49651	-0.448314	1.22161940780442e-05	0.527197	-2.2026	-0.195447	0.00266881	0.491607	-0.503018	0.0736604	0.0157217	0.44186	0.132847	-0.0163658	0.180442	0.480826	-0.0121706	0.143535	0.0254358	0.454545	0.228875	0.0342312	0.152416	0.501712	0.0279658	0.00720197	0.423904	0.481849	0.00268441	0.121049	0.0353631	0.413361	0.175697	-0.0576516	0.16182	0.498079	-0.0456005	0.247639	2.53678727039104e-07	0.4	1.63335	-0.00237994
Cyp4b1	0.300237	9.15328663877103e-08	0.375	2.1132	0.278107	4.4572963746361e-07	0.555556	1.76624	-0.061531	9.22376379180505e-05	0.527197	-0.248283	0.0199402	2.94518888070409e-05	0.422727	0.0903468	0.184535	0.000162507	0.44186	0.699227	0.147208	0.00718862	0.926852	0.31552	0.0227458	0.0893104	0.454545	0.0238626	-0.284375	0.00333823	0.160173	-0.70425	0.0792592	0.0764681	0.428571	0.0884944	0.0492027	0.181156	0.481261	0.0365058	0.186318	0.000319537	0.163265	0.65127	-0.0411411	0.0527374	0.473079	-0.0525735	0.0358913
Ddhd2	0.345465	2.0031769190129e-06	0.375	1.96856	0.103181	0.000367132	0.555556	0.354445	0.312468	5.53491938920204e-11	0.68054	3.20495	0.137606	0.00297567	0.395773	0.347651	0.216596	0.00760798	0.44186	0.458909	0.0378834	0.416297	0.528423	0.0144183	-0.0511764	0.0864255	0.5273	-0.0544189	0.0427424	0.069301	0.501712	0.0495496	0.0130073	0.605226	0.605226	0.00283667	0.0722099	0.346983	0.485126	0.0331943	0.207976	0.00171856	0.220779	0.57502	0.00479628	0.0776732	0.498331	0.00532257	-0.0346552
Pias4	0.298076	6.27893138107863e-08	0.375	2.14678	0.142577	9.31713333062261e-06	0.555556	0.717267	0.194098	0.000174602	0.679258	0.72941	0.130587	0.0268659	0.406006	0.205127	0.13731	0.00913406	0.44186	0.280021	-0.0257822	0.0299343	0.480826	-0.0392878	0.0929569	0.0485316	0.454545	0.122143	0.122476	0.0504153	0.900928	0.158905	0.0386338	0.384636	0.461499	0.0160311	0.232369	0.000220334	0.230769	0.849754	0.11751	0.0392103	0.373573	0.16529	0.149232	0.015555	0.460976	0.269831	0.12602
Rnf113a1	0.283241	4.78973755581491e-08	0.375	2.07324	0.236857	4.00781678218304e-12	0.555556	2.69948	-0.0243635	0.000929558	0.527197	-0.0738633	0.0572414	0.000166364	0.405356	0.216312	-0.0600594	0.238725	0.571608	-0.0373631	0.0187565	0.0101171	0.484093	0.0374182	-0.0122139	0.315501	0.538564	-0.00611917	0.0299305	0.0784967	0.501712	0.0330777	0.0589148	0.175363	0.444444	0.0445433	0.0643319	0.148734	0.47235	0.0532404	0.0435942	0.13254	0.432854	0.0382607	0.0156955	0.0524093	0.49201	0.0200996	0.0545347
Syt9	0.32539	3.19078330551806e-07	0.375	2.11376	-0.10868	0.000535924	0.555556	-0.355481	-0.146974	8.91192892242056e-05	0.527197	-0.595247	-0.203593	3.63852636252752e-05	0.496734	-0.903766	-0.151047	0.136126	0.571608	-0.130815	0.0959651	0.172948	0.928361	0.0731334	0.119389	0.0825229	0.454545	0.129349	0.112202	0.103721	0.968319	0.110422	-0.0125736	0.162778	0.496706	-0.00991307	0.161047	0.0364984	0.409524	0.231541	-0.0103256	0.603046	0.603046	-0.00226802	0.14316	0.00288571	0.460976	0.363589	-0.140876
Tmub1	0.338932	5.67078828132893e-07	0.375	2.11709	0.0914422	0.00498866	0.555556	0.210501	0.30388	2.47311624543361e-12	0.554813	3.52706	-0.0984935	0.00104229	0.499882	-0.293709	0.0173293	0.106593	0.458741	0.0168488	0.170573	0.00544636	0.980752	0.38616	0.0672335	0.00035642	0.454545	0.231823	0.015474	0.105582	0.501712	0.015109	0.171488	0.00450735	0.428571	0.402325	0.100722	0.0528566	0.43106	0.128612	0.0905745	0.256104	0.424982	0.0535823	-0.141021	0.000223639	0.385524	-0.514792	0.0391161
amalgam_5_1478	0.351705	2.78478418998436e-06	0.375	1.9538	0.0911583	5.28558514088002e-05	0.555556	0.389875	-0.491748	1.82358111011055e-11	0.510692	-5.28092	-0.674445	1.15238543777564e-06	0.495392	-4.00513	-0.41746	0.00860558	0.535461	-0.862147	-0.0338769	0.0140223	0.479955	-0.06278	0.00426706	0.0834363	0.454545	0.00460265	-0.000531308	0.2685	0.5012	-0.000303407	-0.0955174	0.00990511	0.290618	-0.19143	0.0908926	0.0444122	0.435862	0.122932	-0.0674936	0.201971	0.496357	-0.0468885	-0.171012	1.7951868300498e-05	0.342222	-0.811603	-0.0401389
amalgam_5_1842	0.297331	5.75266542206449e-08	0.375	2.15271	0.139181	4.8475445812442e-05	0.555556	0.600493	0.136166	0.00418455	0.527197	0.32385	-0.0509817	4.5463800411676e-07	0.493929	-0.323343	-0.0439766	0.232411	0.471399	-0.0278699	-0.143392	0.00045734	0.473913	-0.478896	-0.0142691	0.106611	0.47963	-0.0138724	-0.012582	0.20099	0.490805	-0.00876745	0.0742392	0.32571	0.448034	0.0361671	-0.257011	0.0947585	0.28744	-0.26302	-0.0651772	0.107872	0.526807	-0.0630323	-0.120398	0.0488648	0.448898	-0.157842	0.0913226
amalgam_5_2195	0.314548	2.22569591636199e-07	0.375	2.09254	0.0586432	0.0242573	0.555556	0.094718	-0.378991	3.0705721973059e-11	0.520127	-3.98425	-0.00605673	0.00445797	0.466402	-0.0142385	0.0559526	0.0266382	0.443058	0.0880971	0.114713	0.359687	0.635101	0.0509412	-0.19734	0.00339643	0.427602	-0.487229	-0.0211294	0.296436	0.487662	-0.0111578	-0.0190545	0.756352	0.756352	-0.00231086	-0.12998	0.00228521	0.25	-0.343288	-0.0829212	0.0436694	0.512461	-0.112758	-0.196575	0.000537774	0.364469	-0.642683	0.129634
amalgam_5_390	0.290053	6.07443050684337e-08	0.375	2.09316	0.00559368	0.0665051	0.622724	0.00658458	-0.339626	1.99944477769489e-06	0.527197	-1.93556	-0.0840346	0.00241701	0.499882	-0.219895	-0.218333	0.00366285	0.564756	-0.531898	0.0962013	0.0745723	1	0.10846	-0.0499469	0.108677	0.481982	-0.0481419	-0.032723	0.164455	0.477713	-0.0256533	-0.0317013	0.328958	0.489331	-0.0153073	0.0448242	0.177095	0.484709	0.0336985	-0.101733	0.178262	0.523463	-0.0761923	-0.0109489	0.295122	0.493618	-0.00580289	0.224395
amalgam_5_490	0.4058	1.16238358760074e-05	0.375	2.00248	0.109299	1.32410553077828e-05	0.555556	0.533171	0.105809	2.1192284005039e-05	0.527197	0.49453	-0.0888556	0.00157765	0.530574	-0.248973	0.158974	2.32604566904342e-05	0.44186	0.736588	0.106	0.000583534	0.706704	0.342797	0.0836041	0.0284448	0.454545	0.129252	0.00121407	0.131706	0.501712	0.00106886	0.0621081	0.234749	0.444444	0.0390907	0.021824	0.374199	0.505873	0.00931661	-0.0490766	0.00237333	0.493234	-0.128809	-0.0386119	0.296119	0.483658	-0.0204077	0.0513221
amalgam_5_928	-1.09631	3.59068289742627e-06	0.377358	-5.96921	-0.197486	1.23410810336163e-06	0.555556	-1.16687	0.257907	4.77723920233586e-10	0.527197	2.40391	0.376641	2.14986375255862e-09	0.245098	3.26457	-0.00582202	0.0739947	0.463405	-0.00658354	0.147961	0.00433226	0.806904	0.349674	-0.134869	0.000993729	0.449248	-0.404975	-0.150719	0.0564262	0.383708	-0.188175	0.174127	0.0288132	0.428571	0.268226	0.0634246	0.103473	0.470494	0.0624841	-0.121118	0.107722	0.510706	-0.117205	0.0547364	0.0670191	0.479145	0.0642496	-0.24466
amalgam_5_415	0.284976	1.48229793181971e-07	0.384615	1.94612	0.00321103	0.0279538	0.555556	0.00498852	0.538814	2.0028816401515e-13	0.919092	6.84205	0.241394	8.83949855914282e-05	0.337398	0.978509	0.115253	0.00984834	0.44186	0.231272	0.0683594	0.140839	0.482915	0.0581929	0.200943	0.000982688	0.454545	0.604353	-0.0633473	0.411862	0.477713	-0.0244044	-0.115073	0.11476	0.372272	-0.108193	0.0157776	0.422327	0.503537	0.00590637	-0.248418	5.51509302285891e-05	0.237113	-1.05788	-0.044	0.00599026	0.467197	-0.0977923	-0.0593596
amalgam_5_1609	-1.20145	1.11911734268914e-05	0.388889	-5.94853	-0.267503	2.90588582888005e-07	0.555556	-1.74859	-0.472007	1.5052778267576e-20	0.491694	-9.3563	-0.0752672	0.00243323	0.483703	-0.196735	0.0208381	0.0941439	0.458741	0.0213842	-0.137174	0.00077522	0.473913	-0.42669	-0.0632598	0.117642	0.504595	-0.058796	0.200925	0.000816129	0.501712	0.620505	0.16918	0.0322124	0.428571	0.252413	-0.0806703	0.163456	0.408638	-0.0634551	-0.0797703	0.457736	0.536564	-0.0270729	-0.0116119	0.308749	0.492713	-0.00592667	0.0257756
Adam23	0.251121	4.17967137651125e-08	0.396226	1.85298	-0.0628047	0.000604839	0.555556	-0.202128	0.366721	7.20936055444814e-28	0.893388	9.95359	-0.0714396	5.068791947855e-05	0.478844	-0.30684	0.109388	0.00224744	0.44186	0.289692	0.0661047	0.0971162	0.840979	0.0669448	0.0881481	0.0430076	0.454545	0.12045	0.152604	0.00217798	1	0.406225	-0.0254698	0.434982	0.496741	-0.00920807	0.0456539	0.402136	0.496011	0.0180619	0.0899724	0.0761555	0.402252	0.100616	0.217788	3.94244167640994e-07	0.452055	1.39477	0.111745
Cnot10	0.302703	6.77383676067649e-07	0.396226	1.86743	0.0524865	0.0457973	0.555556	0.0702879	-0.183966	9.83712240554826e-07	0.527197	-1.10511	0.285049	0.000206318	0.333849	1.05054	-0.188631	0.0205078	0.48942	-0.318424	0.1306	0.00490925	0.489314	0.301554	0.0036871	0.55309	0.55309	0.000948338	-0.089964	0.367111	0.46957	-0.0391525	0.107187	0.174817	0.429487	0.0811851	0.056016	0.0738519	0.468273	0.0633898	-0.0768155	0.415212	0.536082	-0.0293228	0.060443	0.228198	0.483156	0.0387856	0.176811
Mipep	0.264287	5.54698620377366e-08	0.396226	1.91765	0.300562	2.18087610268648e-07	0.592406	2.00216	-0.0643019	0.0200069	0.527197	-0.109237	-0.191505	0.00235126	0.499882	-0.503408	0.0898049	0.016039	0.44186	0.161184	0.178827	0.0276445	0.952902	0.278682	-0.000719823	0.0178775	0.454545	-0.00125803	-0.0643706	0.177256	0.463791	-0.0483679	0.168407	0.0617037	0.428571	0.203721	0.0401447	0.0875064	0.473819	0.0424714	0.130132	0.0238246	0.350951	0.211201	0.184066	4.13955613386175e-05	0.452055	0.806768	0.0514445
Rab32	0.328698	2.40015467266342e-06	0.396226	1.8472	-0.128876	0.000498862	0.555556	-0.425551	0.439491	2.88325354534678e-12	0.884435	5.07178	-0.0988333	5.38616424283958e-06	0.500282	-0.520725	0.132098	0.0443196	0.44186	0.178781	0.249679	0.00344205	1	0.615005	-0.0581363	0.00713983	0.500176	-0.124779	-0.0366805	0.346047	0.484823	-0.0169047	0.113972	0.0195192	0.428571	0.194839	0.187444	0.00089848	0.321429	0.571045	0.000141567	0.42352	0.452844	5.28224559197466e-05	0.14361	6.91380684430273e-06	0.452055	0.74107	-0.116163
Sox1	0.308469	5.22871471564685e-07	0.396226	1.93768	0.010459	0.101813	0.555556	0.0103774	0.403745	3.56916563157195e-20	0.527197	7.8518	-0.0122502	4.75427916486079e-05	0.486901	-0.0529564	-0.176585	0.00789936	0.493733	-0.371254	0.0579586	0.0164781	0.509764	0.103346	0.0500508	0.00725618	0.454545	0.107073	0.00315742	0.229303	0.501712	0.00201945	0.0721859	0.353485	0.451178	0.0326012	-0.0675731	0.129413	0.417599	-0.0600065	-0.0616036	0.13569	0.497646	-0.0534382	0.323113	3.688944798179e-08	0.352941	2.40173	-0.0573884
Tor2a	0.281885	3.35374738836305e-07	0.396226	1.82506	0.190074	5.90941134635943e-08	0.555556	1.37394	0.134654	2.04368871142693e-07	0.527197	0.90078	0.327149	6.23972154875018e-12	0.245098	3.66566	0.0646977	0.0271704	0.44186	0.10131	0.0858505	0.0445664	0.650223	0.115983	0.0903953	0.0117449	0.454545	0.174476	0.163146	0.000548664	0.94663	0.53197	0.227789	0.0247787	0.428571	0.365812	0.167252	0.10752	0.416058	0.161985	0.12286	0.0196714	0.350951	0.209619	0.11802	0.0908324	0.472792	0.122948	-0.0306104
amalgam_4_31	0.274163	1.90862213941671e-07	0.396226	1.84218	0.297131	0.000244005	1	1.07342	0.161179	0.00457617	0.925384	0.377077	0.289719	0.000197914	0.333849	1.07298	-0.0432228	0.322882	0.571608	-0.0212205	-0.0937828	0.0120464	0.479955	-0.179983	0.212746	0.000164446	0.454545	0.805027	-0.0669459	0.183234	0.461703	-0.0493388	-0.000229141	0.51891	0.51891	-6.52841e-05	0.00246475	0.799469	0.799469	0.00023957	0.0352658	0.285133	0.439961	0.0192182	0.0998736	0.00237082	0.460976	0.262178	-0.1209
amalgam_5_1242	0.362744	7.0196706778492e-06	0.396226	1.86947	-0.0606606	0.0158744	0.555556	-0.109147	0.154665	0.00108977	0.527197	0.458221	-0.023978	0.000190353	0.495448	-0.0892086	0.0223469	0.199543	0.458741	0.015642	0.0321539	0.385075	0.51034	0.0133264	-0.00279017	0.166549	0.455389	-0.00217203	-0.0461116	0.349348	0.480053	-0.0210611	-0.116311	0.00227614	0.212	-0.307387	0.0756715	0.138491	0.468156	0.0649699	-0.157958	0.00270595	0.44335	-0.405584	-0.0288678	0.281092	0.485932	-0.0159106	0.0645188
amalgam_5_1794	0.351725	2.97044667150497e-06	0.396226	1.94405	0.143338	0.000833816	0.84821	0.441327	0.068745	2.122350763083e-10	0.527197	0.664983	-0.0914907	2.21868745434013e-05	0.494782	-0.425789	0.145082	0.0141124	0.44186	0.26846	0.0116149	0.188681	0.482915	0.00841234	0.112547	0.0305281	0.454545	0.170543	0.0102805	0.0770372	0.526378	0.0114453	-0.0039548	0.820549	0.820549	-0.000339699	-0.0314672	0.27166	0.450216	-0.0178097	-0.157578	0.0578302	0.480233	-0.195058	0.00851769	0.38532	0.498899	0.00352784	0.0641227
amalgam_5_203	0.317003	1.71603614072674e-06	0.396226	1.82767	-0.26426	9.00578530790981e-09	0.555556	-2.12609	-2.81407	1.68081295168639e-19	0.16129	-52.8328	-0.644348	0.00012771	0.499882	-2.50894	-0.100315	0.0158495	0.477197	-0.180565	-0.0514578	0.00359497	0.479955	-0.125779	-0.172192	0.031652	0.47099	-0.25822	-0.0438515	0.368388	0.484157	-0.0190182	-0.0397869	0.180877	0.467328	-0.0295464	-0.031276	0.418862	0.456341	-0.0118201	0.101603	0.23748	0.418495	0.0634378	0.0836297	0.132344	0.478507	0.0734517	-0.00866323
Cecr2	0.258656	1.05904822695103e-07	0.396825	1.80414	-0.0754215	0.00111104	0.555556	-0.222815	-1.29055	2.31432008822029e-07	0.495069	-8.56356	0.278994	0.000651115	0.346154	0.888971	0.140379	0.274276	0.444522	0.0788667	-0.00452047	0.0823578	0.480826	-0.00490153	-0.218396	0.0222782	0.451613	-0.360816	0.0856068	0.0641162	0.501712	0.102132	-0.00998819	0.119512	0.491076	-0.009215	-0.0228293	0.0557924	0.453552	-0.0286148	0.204771	0.0227414	0.296875	0.336476	-0.235715	0.00778558	0.389665	-0.497054	-0.440618
amalgam_4_176	0.282098	3.73013731350064e-07	0.396825	1.8134	-0.0752145	0.137667	0.555556	-0.0647725	0.263567	0.000349768	0.738253	0.910945	-0.00906421	0.0152246	0.468607	-0.0164738	0.063907	0.148866	0.444522	0.0528642	0.0525094	1.30127866110695e-05	0.487671	0.256542	0.122727	0.0115304	0.454545	0.237865	0.0946156	0.106873	1	0.0918843	0.145599	0.00511741	0.428571	0.333559	0.182392	0.00104425	0.321429	0.543748	0.0144072	0.137108	0.439961	0.0124325	0.0525829	6.79739188399217e-05	0.462063	0.219147	-0.376992
Kctd16	0.186501	3.07314947786967e-10	0.4	1.77408	-0.028449	9.8720493623206e-05	0.555556	-0.113955	0.0925656	0.0175319	0.839031	0.162561	-0.0231138	0.0134147	0.483497	-0.0432787	-0.0130831	0.000120101	0.482339	-0.0512917	0.148289	0.0147553	1	0.271525	0.185228	3.89236254472579e-05	0.454545	0.816817	-0.110899	0.00291106	0.331818	-0.281235	-0.0259336	0.205196	0.487981	-0.0178379	-0.0465213	0.101305	0.423773	-0.0462594	0.119755	0.00071595	0.254902	0.376645	-0.36745	4.5640499406803e-08	0.184783	-2.69732	0.0771528
amalgam_5_1688	0.404454	3.50507572859915e-05	0.4	1.80197	0.509937	1.0384330256338e-11	1	5.60095	-0.257779	3.49758415693684e-13	0.521823	-3.21096	-0.111745	5.4718654828427e-07	0.496734	-0.699729	0.0577421	0.204063	0.448103	0.0398557	-0.0783806	0.0938807	0.479955	-0.0805301	0.0519857	0.0511103	0.454545	0.0671391	0.00214831	0.566482	0.712184	0.000530233	0.0492418	0.242502	0.453733	0.0302978	0.0147983	0.175778	0.502693	0.0111732	0.0371033	0.184917	0.437297	0.0271976	0.00219907	0.201295	0.499286	0.00153092	0.0389747
amalgam_5_252	-1.19077	1.20344378439293e-05	0.4	-5.85807	0.0812377	0.000180577	0.555556	0.3041	-1.39838	3.81031768721701e-12	0.471074	-15.9682	0.275691	0.000307018	0.337838	0.968459	0.0392526	0.0163628	0.444522	0.0701107	-0.149646	0.00328804	0.473913	-0.371581	0.162108	0.010691	0.454545	0.319511	0.0456417	0.183925	0.61516	0.0335631	0.0544776	0.4707	0.4707	0.0178281	-0.154682	0.0388032	0.326821	-0.218277	-0.0430251	0.128208	0.532427	-0.0383821	-0.0135426	0.00321742	0.482008	-0.0337549	-0.209856
Abcb9	0.296892	7.94768916397696e-06	0.402985	1.51408	-0.122153	8.86102178761063e-06	0.555556	-0.617179	-0.00751644	0.00011439	0.527197	-0.0296269	0.102213	0.00393758	0.39746	0.245799	0.0983076	0.025347	0.44186	0.156906	0.224223	0.00265328	1	0.577646	-0.0318101	0.111467	0.491703	-0.0303104	0.124675	0.0199176	0.501712	0.212042	0.160957	0.0235064	0.428571	0.262168	0.129107	0.0199127	0.409524	0.219594	0.155411	0.016081	0.307453	0.278759	0.155872	0.000609555	0.460976	0.501127	-0.0642926
Acadl	0.264826	1.12939428930734e-06	0.402985	1.57496	-0.20005	0.00388427	0.555556	-0.482259	0.0420989	5.29409251122999e-05	0.527197	0.180024	0.332484	1.41345268116122e-14	0.240964	4.6048	-0.0811265	0.00689565	0.477785	-0.175349	0.0694279	0.0343591	0.482915	0.10164	-0.0548979	0.0252919	0.497836	-0.0876729	0.0131119	0.0208411	0.501712	0.0220422	-0.0126761	0.366084	0.494715	-0.00553208	-0.00863305	0.0808137	0.459072	-0.00943174	0.0474564	0.284207	0.438161	0.0259285	-0.0542697	0.0607238	0.47147	-0.0660267	-0.115458
Cecr5	0.262378	1.36042585489156e-06	0.402985	1.53919	-0.0120767	2.39324083614078e-15	0.555556	-0.176573	-0.177494	2.53344610801296e-09	0.527197	-1.52579	-0.0258572	2.95177602669596e-10	0.499882	-0.246417	0.0980155	0.0144371	0.44186	0.180399	0.0840506	0.0305443	0.488499	0.127343	0.292542	8.32884428870908e-07	0.428571	1.77849	-0.0409676	0.0863832	0.475547	-0.043572	0.130763	0.0219572	0.428571	0.21686	0.163034	0.00907825	0.371134	0.332916	-0.00675877	0.18722	0.469995	-0.004918	0.0493598	0.000206753	0.466667	0.181869	0.0877119
Crygs	0.405712	7.75920281172117e-05	0.402985	1.66755	0.105271	0.00279127	0.555556	0.268884	-0.612771	3.2888438749831e-13	0.49827	-7.6492	-0.112393	0.013426	0.499882	-0.210405	0.00797123	0.00591832	0.458741	0.0177583	-0.0658707	0.0490979	0.480826	-0.0862206	0.180682	0.0258259	0.454545	0.286913	0.0419472	0.059435	0.501712	0.0514255	0.0269333	0.498275	0.498275	0.00814816	-0.00182505	0.48526	0.520882	-0.000573113	-0.0878632	0.021595	0.503891	-0.146349	-0.0654047	0.0020136	0.47147	-0.176333	0.424327
Dak_P1	0.307658	5.40956950484015e-06	0.402985	1.62039	-0.186471	0.027529	0.555556	-0.290934	0.107286	6.87211644007837e-06	0.527197	0.55391	-0.202947	0.00147997	0.544366	-0.574289	0.249599	0.00436581	0.44186	0.589038	0.245759	0.00463634	0.981453	0.573558	-0.0171965	0.508517	0.538742	-0.00505052	0.149875	0.00718916	0.501712	0.32123	0.0338188	0.469717	0.469717	0.0110981	-0.0479331	0.263898	0.451064	-0.0277323	-0.0643785	0.217203	0.532427	-0.0426916	0.193192	0.00183768	0.460976	0.528523	0.129474
Ddx3x	0.273026	4.61995452737242e-06	0.402985	1.45669	-0.188508	0.00088762	0.555556	-0.575283	0.0160117	2.40976164736892e-06	0.527197	0.0899541	0.201613	3.4014575520877e-10	0.270718	1.90894	0.017113	0.400891	0.463154	0.0067934	0.0533905	0.0194912	0.587672	0.0913063	0.115473	0.00434656	0.454545	0.27273	0.131743	0.0799693	1	0.144532	0.0680483	0.242221	0.444444	0.0419033	0.0941223	0.117171	0.457992	0.0876447	0.0745657	0.0228312	0.395657	0.122398	0.0739455	0.00451596	0.467666	0.173421	0.15506
Dnajc28	0.269802	1.81423044401594e-06	0.402985	1.54902	0.0607742	0.0849725	0.555556	0.0650723	0.317185	3.62828908174679e-06	1	1.72558	0.0189334	6.1018857590874e-12	0.406006	0.21233	0.0224589	0.461044	0.463079	0.00755198	0.0196638	0.076663	0.482915	0.0219333	0.0292779	0.312456	0.454545	0.0147915	-0.199974	0.00794223	0.261176	-0.419956	0.0675379	0.371364	0.454201	0.0290548	-0.029622	0.0963017	0.436333	-0.0301068	0.084561	0.143018	0.412007	0.0714212	0.0193145	0.14528	0.49214	0.0161816	-0.0163844
Eif3b	0.21905	1.73740810444632e-07	0.402985	1.4808	0.0831416	1.07257646399816e-07	0.555556	0.579461	-0.136267	4.56223596113611e-05	0.527197	-0.591513	-0.193435	2.76046509743598e-07	0.501959	-1.26874	0.188837	0.00507793	0.44186	0.433251	-0.21729	0.0139994	0.473913	-0.402832	-0.160008	0.00189892	0.44227	-0.435462	0.201096	0.00077567	1	0.625473	0.0821574	0.122694	0.435774	0.0748599	-0.0047937	0.287988	0.468997	-0.0025916	0.126057	0.021026	0.350951	0.211428	0.134579	0.00647017	0.460976	0.294604	0.151302
Fbxo25	0.294666	6.56617838275023e-06	0.402985	1.52716	-0.190672	0.00130693	0.555556	-0.54985	-0.028088	2.9896037244784e-07	0.527197	-0.183257	-0.020333	0.292778	0.460247	-0.0108469	0.121134	0.139206	0.44186	0.103733	0.128777	0.0520687	1	0.165276	-0.0452136	0.262989	0.530482	-0.0262267	0.0963669	0.00112441	0.501712	0.284193	0.065918	0.21802	0.444444	0.043605	0.0627123	0.260132	0.481216	0.0366746	-0.0184575	0.335816	0.479187	-0.00874698	0.265956	1.24770877788587e-05	0.452055	1.30422	0.107536
Gid4	0.247661	2.20071338331163e-07	0.402985	1.64879	-0.217335	0.00952828	0.555556	-0.439231	-0.230064	1.33869622671898e-08	0.527197	-1.81137	-1.42187	1.43339598889849e-05	0.433498	-6.88702	0.114759	0.0902094	0.44186	0.119895	0.0666036	0.101709	0.642127	0.0661134	-0.155296	0.0865056	0.497836	-0.165073	0.347588	0.000245502	1	1.25477	0.121712	0.214205	0.428944	0.0814459	0.102032	0.303586	0.47235	0.0528241	0.0610479	0.213254	0.432854	0.0409694	0.0590356	0.482023	0.49201	0.0187103	-0.337438
Gipc1	0.306261	9.58194177683248e-06	0.402985	1.53698	0.223593	1.39174304891852e-09	0.555556	1.98024	0.0511586	0.0687857	0.527197	0.059472	0.32897	1.4350399659076e-09	0.245989	2.90913	0.0805317	0.0725691	0.443058	0.0917456	0.237781	0.00118654	1	0.695681	0.182616	0.00491797	0.454545	0.421518	-0.0501298	0.12684	0.465768	-0.0449536	0.11424	0.130678	0.428571	0.100965	0.144439	0.0810563	0.425308	0.157614	0.129824	0.00231505	0.287449	0.342144	-0.216536	9.76936984718441e-05	0.329356	-0.868339	-0.0273363
Gnaz	0.280661	1.56919428694238e-06	0.402985	1.62905	0.0754569	0.00208802	0.555556	0.202245	0.332856	6.75078477108919e-14	0.527197	4.38393	0.0102609	4.08031944327778e-05	0.426988	0.0450383	0.203071	0.00369059	0.44186	0.494051	0.220401	8.26701176015099e-06	0.607982	1.12022	0.0140648	0.565429	0.565429	0.00348275	-0.0565959	0.120267	0.459745	-0.05206	0.0914807	0.111335	0.428571	0.0872148	-0.000958088	0.221082	0.520882	-0.000627976	0.0811147	0.117804	0.410545	0.0753425	-0.139878	0.000961064	0.401669	-0.422045	0.286909
H13_P1	0.190852	2.80981324223277e-08	0.402985	1.44119	0.0481217	6.76661424576238e-06	0.555556	0.248771	0.273218	2.64494928255145e-09	1	2.34355	0.0955116	1.35558029029096e-05	0.385113	0.464939	-0.0286302	0.0217255	0.474459	-0.0476129	0.0972563	0.0165777	0.780992	0.173163	0.0443601	0.175108	0.454545	0.0335671	0.0918269	0.015822	0.501712	0.165356	0.107336	0.0197462	0.428571	0.182956	0.0350797	0.0378597	0.47235	0.0498772	0.0190342	0.00719098	0.432854	0.0407943	0.174187	0.000126303	0.458213	0.679082	0.0578698
Lipe_P2	0.426079	0.000211823	0.402985	1.56543	0.329179	8.24516256027248e-11	0.746248	3.31938	-0.0190592	0.104674	0.527197	-0.018681	0.278766	8.74910274830018e-06	0.318548	1.41001	0.0303228	0.754054	0.754054	0.0037175	0.089554	0.215119	1	0.0597612	0.161205	0.0508883	0.454545	0.208499	0.276824	0.000972878	1	0.833777	-0.0321593	0.164719	0.496706	-0.025189	0.110622	0.0147541	0.409524	0.202559	-0.296293	0.0389691	0.46139	-0.41756	0.0670329	0.412528	0.488879	0.0257772	0.0392277
Lmna	0.323711	6.359854160672e-06	0.402985	1.68218	-0.609213	3.00631708557966e-07	0.555556	-3.97327	0.451113	5.60751046936207e-19	0.527197	8.23337	-0.0881853	0.00662958	0.496734	-0.192113	-0.116546	0.179216	0.571608	-0.087016	-0.0560056	0.256479	0.480826	-0.0330965	0.0612433	0.2458	0.454545	0.0373227	0.00732365	0.333704	0.501712	0.00349073	-0.0541238	0.389006	0.475681	-0.0221931	0.0989578	0.0397359	0.429892	0.138622	0.115851	0.0256252	0.355993	0.184357	0.00907384	0.463725	0.499275	0.0030283	-0.0624188
Ltbp4_P1	0.366592	1.77683685231705e-05	0.402985	1.74144	-0.177826	0.00215046	0.555556	-0.474346	-0.112301	0.000118926	0.527197	-0.440752	-0.441961	1.44774421334321e-08	0.499882	-3.46467	0.0207524	0.108741	0.457331	0.0199972	-0.0498601	0.00014129	0.479955	-0.191956	0.191495	0.00023661	0.454545	0.694355	0.0527633	0.148683	0.560342	0.0436743	0.0288213	0.125293	0.456024	0.0259989	0.0523858	0.247798	0.485454	0.0317407	0.0305078	0.449323	0.449323	0.0105997	0.0329637	0.0209495	0.480206	0.0553404	0.162227
March11	0.255884	1.87003272578139e-07	0.402985	1.72162	-0.276913	6.28048482524572e-05	0.555556	-1.16359	-0.4457	8.28808158150493e-17	0.500838	-7.16754	0.0659638	1.13874141563907e-05	0.395773	0.326097	0.0432861	0.0380025	0.444522	0.0614745	-0.0213041	0.320925	0.480826	-0.0105156	0.0412961	0.185314	0.454545	0.0302325	-0.0869947	0.0799241	0.434907	-0.0954612	0.0283075	0.261914	0.461062	0.0164705	0.0513117	0.50294	0.50294	0.0153157	-0.0102391	0.559034	0.559034	-0.00258601	0.164069	0.0158588	0.460976	0.29528	0.0513478
Metrnl	0.365651	2.14316252342703e-05	0.402985	1.70721	0.31466	7.60267748605514e-08	1	2.24007	-0.0758898	0.000294067	0.527197	-0.268009	-1.10661	1.96928942562039e-09	0.339623	-9.63378	-0.0599362	0.111205	0.483398	-0.0571717	0.156054	0.0596393	0.492526	0.191083	0.287473	0.00142887	0.454545	0.817864	0.211802	0.00646434	1	0.463735	0.055064	0.105794	0.444444	0.0537171	0.235934	0.0410495	0.371134	0.327168	0.0675186	0.37036	0.437086	0.0291258	0.0113714	0.718113	0.718113	0.00163529	0.109507
Mul1	0.262524	2.54990519291288e-07	0.402985	1.73094	-0.0365493	0.0319382	0.555556	-0.0546664	-0.0326049	4.26604289809727e-08	0.527197	-0.240297	0.00128726	0.343585	0.473746	0.000597244	0.0546995	0.0607667	0.446418	0.0665328	0.0376718	0.392548	0.542951	0.0152988	0.00194289	0.24608	0.454545	0.00118307	0.136003	0.0292503	0.56804	0.208611	0.059671	0.105662	0.444444	0.0582437	0.0268372	0.627143	0.627143	0.00543811	0.0417105	0.0306208	0.423937	0.063149	0.248518	5.7620627840331e-10	0.352941	2.29616	0.213696
Nckap1	0.273042	2.06088586111757e-06	0.402985	1.5525	0.138467	2.08796909293315e-05	0.555556	0.648062	-0.0583825	2.72215618160716e-19	0.527197	-1.08388	-0.2893	1.40443970349376e-11	0.499882	-3.13963	-0.025527	0.784419	0.784419	-0.00269187	-0.042132	0.0113905	0.479955	-0.0818818	0.0264096	0.000228679	0.454545	0.0961515	-0.0715498	0.0763054	0.439404	-0.0799529	-0.0655415	0.379724	0.471633	-0.0275623	-0.0710142	0.383565	0.437189	-0.0295533	0.150047	0.0221028	0.332461	0.248411	0.0850469	0.00259006	0.460976	0.21999	-0.0482869
Ppil3	0.243747	1.43504792034177e-07	0.402985	1.66799	-0.00651936	0.252222	0.555556	-0.00389999	-0.0056461	1.85452133740349e-06	0.527197	-0.0323621	-0.0354182	0.000599868	0.497478	-0.114116	-0.0400926	0.0345284	0.467481	-0.0586082	0.10733	0.000227509	0.490882	0.391004	0.1112	0.0354533	0.454545	0.161278	-0.0184141	0.0891085	0.483008	-0.0193362	-0.0609632	0.00582613	0.345719	-0.13623	-0.00836673	0.0880677	0.459072	-0.00882843	-0.101423	0.00501845	0.462133	-0.233215	0.0287556	0.00130886	0.480206	0.0829054	-0.120297
Rab40b	0.220106	1.70334604267533e-08	0.402985	1.70994	0.0640056	0.0827782	0.555556	0.0692594	0.014016	0.00180286	0.527197	0.0384604	0.00115364	1.15936570268178e-06	0.436295	0.00684773	0.109988	0.0897946	0.44186	0.11513	-0.0684944	0.0205162	0.479955	-0.115612	0.0128292	0.078218	0.454545	0.014198	0.0435287	0.0385363	0.501712	0.0615553	0.0479139	0.288989	0.456024	0.0258313	0.00298941	0.566637	0.566637	0.000737474	0.0164857	0.178946	0.439961	0.0123194	-0.0397957	0.00981139	0.465684	-0.0799204	0.0293327
Rce1	0.300974	2.20971729790456e-06	0.402985	1.70221	-0.0994276	0.00137601	0.555556	-0.2845	0.0237252	8.94206515042041e-19	0.527197	0.428205	0.136482	8.80176676624532e-07	0.354239	0.82646	-0.0738877	0.00276936	0.506296	-0.188977	0.102331	0.00295495	0.485631	0.258841	0.0706796	0.119721	0.454545	0.0651546	-0.0556381	0.378665	0.479047	-0.0234651	-0.0453743	0.11845	0.452661	-0.0420378	0.0680638	0.160691	0.47235	0.0540432	0.12387	0.0950102	0.394737	0.126623	0.192091	0.000336819	0.458453	0.667057	0.0917115
Rnf170	0.270475	7.03586069765012e-07	0.402985	1.66415	0.134786	4.60520473215117e-07	0.555556	0.854103	0.114969	8.74865930165328e-05	0.527197	0.466552	0.306902	8.25171293372685e-15	0.242105	4.32224	0.0690033	0.0667613	0.443058	0.0811116	-0.0925115	0.0902518	0.479955	-0.0966324	-0.0355899	0.349001	0.531985	-0.0162708	0.188145	4.54680824097803e-05	0.79883	0.816982	0.0964379	0.15004	0.430396	0.0794449	0.0668418	0.280891	0.480263	0.0368607	0.131607	0.0677728	0.384848	0.153842	0.1892	4.98267389030217e-06	0.452055	1.00324	-0.0373627
Scamp5	0.240908	9.37771146401889e-07	0.402985	1.45217	-0.279324	1.34960923442187e-06	0.555556	-1.63957	0.0944261	1.01055673810228e-08	0.527197	0.754978	-0.432676	1.42750509677227e-09	0.498929	-3.8272	-0.0370446	0.182409	0.467163	-0.0273743	0.0182184	0.101524	0.482915	0.0180987	0.0176339	0.715456	0.715456	0.00256427	0.0535097	0.084618	0.592236	0.0573911	0.120753	0.0653103	0.428571	0.143094	0.142158	0.00741535	0.382353	0.302778	0.0260814	0.308278	0.439961	0.0133291	0.047112	0.180635	0.483929	0.0350136	0.00570967
Slc11a2_P1	0.305762	2.11104921157955e-06	0.402985	1.73535	0.513798	1.86302235570167e-14	1	7.05433	0.190794	4.15010278759183e-13	0.527197	2.3624	-0.260004	0.000647054	0.500282	-0.829168	-0.0126245	0.355575	0.463405	-0.00566926	0.0376664	0.0586436	0.527762	0.0463966	0.137881	0.000160703	0.454545	0.523116	0.0879296	0.00661798	0.613598	0.191623	0.0549863	0.246251	0.451178	0.0334659	0.00556539	0.105314	0.510874	0.00544024	0.038644	0.381917	0.439961	0.0161544	0.245958	0.00153906	0.452381	0.691817	0.0740742
Spata5	0.299137	1.83086989571572e-06	0.402985	1.71625	-0.181287	4.14152342413582e-05	0.555556	-0.794554	-0.36883	1.41769173633569e-11	0.520127	-4.00123	0.278356	1.11256202148514e-06	0.298824	1.65724	0.0937449	0.0240789	0.44186	0.151713	-0.00701892	0.0136478	0.480826	-0.0130898	0.0187633	0.0476869	0.454545	0.0247976	-0.0628619	0.425011	0.479047	-0.0233595	-0.0295734	0.209554	0.487981	-0.0200716	-0.0867166	0.171091	0.408638	-0.0664919	0.0268173	0.418994	0.439961	0.0101314	0.0232766	0.0948262	0.491354	0.0238137	-0.0925592
Sumf2	0.23115	1.07627344073253e-07	0.402985	1.61067	0.189513	1.74691976036323e-05	1	0.901653	0.127948	3.81879817421903e-05	0.527197	0.565282	-0.0649205	0.00245355	0.499882	-0.169456	0.110885	0.00502821	0.44186	0.254879	0.023571	0.029305	0.482915	0.0361358	-0.294975	0.00348439	0.364017	-0.725012	-0.0991842	0.00104942	0.329134	-0.295475	0.030777	0.210445	0.456316	0.0208318	-0.112881	0.0831755	0.372093	-0.121912	-0.158963	0.00271814	0.440299	-0.407855	-0.0973101	0.0107742	0.442143	-0.191469	-0.190814
Tsfm	0.362685	7.31977820704675e-05	0.402985	1.49988	0.141852	0.00265156	0.555556	0.365483	0.427547	4.03977008444451e-05	0.803287	1.87849	0.167373	0.000324955	0.375	0.583826	-0.149268	0.0298908	0.571608	-0.227553	0.109995	0.288061	0.815913	0.0594537	0.183771	0.0201588	0.454545	0.311589	0.069226	0.127983	0.543941	0.0618083	0.196443	0.105474	0.428571	0.191895	-0.00721283	0.659671	0.659671	-0.00130316	0.11685	0.212824	0.409922	0.0785207	0.131191	0.0187718	0.460976	0.226501	0.420604
Ube2e2	0.258414	1.72784387015956e-06	0.402985	1.48911	-0.0319087	0.000301221	0.555556	-0.112354	-0.119526	2.19910460961371e-10	0.527197	-1.15435	0.177375	0.00382825	0.388889	0.428715	0.2011	0.00179533	0.44186	0.552191	-0.0290117	0.210471	0.480826	-0.0196354	0.0663302	0.203979	0.454545	0.0457954	-0.0776152	0.182538	0.46966	-0.0573301	0.0067439	0.361452	0.481154	0.00298046	0.0586499	0.264801	0.484709	0.0338457	0.0549863	0.281907	0.438161	0.0302367	-0.00900929	0.261495	0.502221	-0.00524823	-0.182565
Ubxn7	0.241147	5.50746730021807e-07	0.402985	1.50935	-0.0997617	1.41321499057097e-05	0.555556	-0.483823	0.0843346	3.82830159416322e-05	0.527197	0.372505	0.156203	1.62791207559355e-07	0.333849	1.06036	0.139892	0.00133504	0.44186	0.40212	0.00631709	0.277521	0.482915	0.00351675	0.12926	0.000471706	0.454545	0.429962	0.116718	1.9105238307336e-05	0.501712	0.550773	-0.0463766	0.0313101	0.418583	-0.069765	-0.0262139	0.110542	0.44473	-0.0250729	0.137825	0.000235387	0.234694	0.500058	0.168318	5.2762598257539e-09	0.452055	1.39328	0.112737
amalgam_3_3	0.237589	4.46406122739557e-07	0.402985	1.50875	0.115445	6.17149009161977e-05	0.555556	0.485979	0.0955784	2.06003231843276e-13	0.527197	1.21252	0.0807547	2.67504537844401e-06	0.386528	0.450019	-0.116608	0.084911	0.484645	-0.124891	0.027113	0.0116869	0.484353	0.0523904	-0.0321641	0.725514	0.725514	-0.0044822	0.0623606	0.0209639	0.501712	0.104674	-0.047667	0.0896166	0.438638	-0.0499365	-0.0342086	0.414423	0.454953	-0.0130867	0.0949456	0.132041	0.406561	0.0834847	-0.0629154	0.469173	0.483632	-0.0206782	0.275151
amalgam_4_126	0.257907	2.66237159871611e-06	0.402985	1.43776	0.0584171	0.0104593	0.555556	0.115695	0.129472	0.000548321	0.689369	0.422205	-0.564482	7.11470888381337e-16	0.38255	-8.55068	0.113096	0.0902914	0.44186	0.118112	0.0664127	0.0457845	0.482915	0.0889453	-0.0826914	0.0257654	0.497271	-0.131394	-0.0271475	0.0636265	0.473858	-0.0324782	0.03498	0.540106	0.540106	0.00935787	-0.052806	0.349917	0.441775	-0.0240814	0.00400728	0.425213	0.450847	0.00148828	0.000218277	0.167554	0.50066	0.000169349	0.137158
amalgam_5_1070	0.372138	2.46354069927586e-05	0.402985	1.71497	-0.374691	5.17413772357675e-12	0.555556	-4.22883	0.121365	0.000132544	0.527197	0.470611	-0.154205	1.27646193335281e-08	0.500282	-1.21729	0.0180555	0.0737641	0.457251	0.0204416	-0.687937	0.000679389	0.35514	-2.1793	0.0354896	0.249803	0.454545	0.021379	-0.0116942	0.513365	0.513365	-0.00338632	-0.192973	0.120042	0.319588	-0.177664	0.0496779	0.301916	0.489051	0.0258381	0.023916	0.389096	0.439961	0.00980422	0.00728492	0.046405	0.495887	0.00971397	0.10997
amalgam_5_1199	0.327406	2.41715005412612e-05	0.402985	1.51153	-0.0451618	1.2421361388605e-06	0.555556	-0.266718	-0.478473	9.90565264220036e-19	0.494071	-8.61449	0.299674	1.86310785190247e-15	0.240964	4.41412	-0.163213	0.00104735	0.487919	-0.48636	0.0316649	0.000893424	0.48821	0.0965445	-0.0260357	0.109963	0.485365	-0.0249618	0.133049	0.0102517	0.970114	0.264661	-0.163103	0.455506	0.455506	-0.0557007	0.0250703	0.00126467	0.487179	0.0726542	0.0286444	0.364431	0.439961	0.0125573	0.114262	0.0152895	0.460976	0.207454	0.0830621
amalgam_5_1416	0.295627	1.21720981123214e-06	0.402985	1.74852	0.163872	0.00530606	0.587074	0.372846	0.0590947	2.07713669814803e-05	0.527197	0.276713	-0.148122	0.0332086	0.495052	-0.219036	0.109945	0.00726962	0.44186	0.235117	-0.0928746	0.0642425	0.479955	-0.110723	0.0245553	0.408316	0.454545	0.00955211	-0.115654	0.00224626	0.324238	-0.306314	0.062448	0.0177579	0.428571	0.109322	-0.199321	0.00647213	0.210046	-0.436305	0.011746	0.177265	0.45123	0.0088257	-0.0931783	0.0222829	0.448898	-0.153933	0.0933263
amalgam_5_1460	0.274797	4.5845921354789e-06	0.402985	1.46706	-0.0760552	9.4174200462076e-05	0.555556	-0.306203	-0.0167578	1.31825925054316e-05	0.527197	-0.0817778	-0.141326	4.85323719074357e-08	0.499882	-1.03365	-0.173223	0.000203152	0.491565	-0.639569	-0.168595	0.0209387	0.479955	-0.28308	0.0488155	0.0393799	0.454545	0.0685724	0.0932542	0.000300081	0.501712	0.328513	0.00722923	0.663993	0.663993	0.00128562	-0.195582	0.00981851	0.227074	-0.39272	0.0301077	0.251466	0.439961	0.0180502	0.0639324	0.111102	0.480206	0.0610093	-0.00909078
amalgam_5_1672	0.229106	1.49192884349524e-07	0.402985	1.56394	0.0938687	0.000758589	0.555556	0.29287	-0.0999301	0.00139569	0.527197	-0.285322	-0.252697	3.5612661925964e-07	0.51049	-1.62949	-0.187636	0.00365317	0.564756	-0.457332	0.16056	0.0204275	0.797542	0.271311	-0.172456	0.00181575	0.432373	-0.472692	0.12426	0.00218161	0.501712	0.330684	-0.104949	0.0418124	0.337838	-0.144692	0.151557	0.033107	0.409524	0.224317	-0.134943	1.94252216796759e-06	0.331169	-0.770746	-0.257959	0.00389628	0.364469	-0.621513	-0.0612119
amalgam_5_1730	0.366423	4.80662106248497e-05	0.402985	1.58227	-0.295718	1.50119838998104e-05	0.555556	-1.42641	-0.243274	4.07911249682349e-06	0.527197	-1.31111	0.0745264	0.0307848	0.418458	0.112659	0.126746	0.00670446	0.44186	0.275501	-0.0407236	0.0259227	0.479955	-0.0646007	0.150329	0.028516	0.454545	0.232245	0.133102	0.0052837	0.923307	0.303081	0.128794	0.0866122	0.428571	0.136834	-0.156844	0.0387237	0.30099	-0.221467	0.161945	0.071267	0.355993	0.185769	-0.0576458	0.00202284	0.448898	-0.1553	0.260237
amalgam_5_179	0.261246	2.22470418012974e-06	0.402985	1.47675	0.190892	1.05278567791484e-07	0.555556	1.33198	-0.067001	3.23140139690798e-06	0.527197	-0.367876	-0.474087	4.38296140897951e-14	0.46087	-6.33297	-0.0548023	0.0148544	0.48942	-0.100187	0.0859475	0.200176	0.542732	0.0600419	-0.00306286	0.182839	0.455563	-0.00226018	0.0651675	0.381411	0.501712	0.0272795	0.0293464	0.27195	0.461062	0.0165957	-0.10133	0.0267174	0.33913	-0.159413	0.0336074	0.425823	0.439961	0.0124606	-0.140721	0.0042832	0.417331	-0.333259	0.0869887
amalgam_5_1840	0.263943	1.1316922333024e-06	0.402985	1.56948	-0.0129692	0.000360811	0.555556	-0.0446494	0.303549	7.2156976391995e-10	0.527197	2.77496	0.0219411	0.117557	0.431588	0.0203998	0.00982593	0.106064	0.463405	0.00957471	-0.00717893	0.10296	0.480826	-0.007088	-0.0605379	0.0100254	0.498796	-0.121009	0.000284028	0.0513366	0.501712	0.000366274	0.0119838	0.237489	0.474068	0.00748217	-0.0339979	0.0709787	0.425767	-0.0390592	-0.106798	0.0531519	0.509683	-0.136112	0.0405999	0.00866449	0.478187	0.0837274	0.236102
amalgam_5_1933	0.352007	4.5536333412686e-05	0.402985	1.52829	-0.0590239	0.0156377	0.555556	-0.106587	-0.656807	5.92556153670951e-33	0.405797	-21.1671	0.17046	1.75959992637633e-06	0.335598	0.980926	-0.203116	0.0110146	0.49672	-0.397707	0.205057	8.87378402980422e-07	0.763207	1.24098	0.182965	0.000344829	0.454545	0.633496	-0.0140218	0.650799	0.672977	-0.00261581	-0.0345069	0.28882	0.480447	-0.0186121	0.0519478	0.116103	0.47235	0.0485793	0.0776576	0.0639026	0.406561	0.0927606	0.00807436	0.107378	0.497947	0.00782474	0.040341
amalgam_5_209	0.262864	2.50348076431956e-06	0.402985	1.47242	-0.430767	2.01621927242435e-09	0.555556	-3.74572	-0.291855	2.81542746552672e-14	0.520127	-3.95477	0.0960951	0.0136522	0.41115	0.179198	0.0379103	0.10686	0.448103	0.036818	0.0456937	0.000247144	0.489314	0.164819	0.0153248	0.185543	0.454545	0.0112109	0.0716107	0.04764	0.501712	0.0946714	-0.0784509	0.296041	0.454731	-0.0414729	-0.0120919	0.617439	0.617439	-0.00253211	-0.131302	0.00319567	0.46139	-0.327655	0.0645142	0.0298474	0.473362	0.0983903	0.134241
amalgam_5_2217	0.339624	1.6450267806935e-05	0.402985	1.6247	-0.272858	0.138249	0.555556	-0.234477	0.0936358	0.0116908	0.527197	0.180919	-0.0334936	0.00899112	0.470532	-0.0685342	-0.135549	0.194561	0.571608	-0.0963679	0.0185375	0.141435	0.482915	0.0157466	-0.0910025	0.033912	0.493827	-0.133742	0.0224989	0.341044	0.621047	0.0105113	-0.0835285	0.229203	0.438638	-0.0534399	0.0264124	0.264698	0.501121	0.0152465	0.0100696	0.00294921	0.439961	0.025479	-0.0886201	0.068503	0.459802	-0.103179	0.0517459
amalgam_5_2309	0.448243	0.000157101	0.402985	1.70504	0.252061	4.81905995873499e-07	0.555556	1.59228	-0.110278	0.00116014	0.527197	-0.323719	0.0639167	0.0367315	0.422727	0.0917179	-0.0105636	0.0202873	0.463405	-0.0178817	-0.0245839	0.0454473	0.480826	-0.0330036	-0.116696	0.0255325	0.503095	-0.185885	0.00970692	0.0882716	0.501712	0.0102328	-0.003155	0.394583	0.506873	-0.00127418	0.0634818	0.339034	0.487137	0.029821	0.057796	0.00612012	0.425634	0.127916	-0.0253506	0.0578623	0.48224	-0.031374	-0.203777
amalgam_5_350	0.39853	7.37591964584743e-05	0.402985	1.6468	-0.118414	0.0059098	0.555556	-0.263878	-1.31059	1.29559461404775e-10	0.491694	-12.9585	-0.119138	0.0107265	0.499882	-0.234648	-0.0250083	0.086404	0.466649	-0.0265955	-0.0945371	0.0679664	0.479955	-0.110391	-0.236118	0.023671	0.449248	-0.383876	0.0931899	0.029722	0.501712	0.142294	-0.0168977	0.529683	0.529683	-0.0046635	-0.11708	0.117626	0.384615	-0.108825	0.193279	0.0149639	0.269231	0.352726	0.0013668	0.193685	0.50066	0.0009744	-0.0703924
amalgam_5_45	0.408294	0.000213847	0.402985	1.4984	0.138214	0.00177338	0.73203	0.380254	0.381961	7.30106791123839e-16	0.897996	5.78159	-0.103034	0.00118339	0.544366	-0.301566	-0.110163	0.000192041	0.486947	-0.409431	0.00575286	0.123988	0.482915	0.00521565	0.103285	0.0726501	0.454545	0.117618	-0.00416849	0.118423	0.499273	-0.00386238	0.0524106	0.313045	0.455535	0.0264356	0.0244101	0.298758	0.504307	0.0128075	0.00235261	0.440789	0.450958	0.000836986	0.123349	0.0234183	0.461078	0.201114	0.0256146
amalgam_5_498	0.355581	2.59112111024672e-05	0.402985	1.63088	0.368404	8.87644294144146e-11	0.708331	3.70311	-0.0918367	1.50973353391098e-10	0.527197	-0.901937	-0.0137824	0.185095	0.460778	-0.0100971	0.0745344	0.0132552	0.44186	0.139947	0.158187	0.0205376	0.968973	0.266933	0.0772983	0.0390515	0.454545	0.108864	-0.0699138	0.19067	0.460163	-0.0503183	0.0382534	0.122814	0.448468	0.0348393	0.0183595	0.565113	0.565113	0.00455067	-0.120448	0.192136	0.520805	-0.086288	0.0893955	0.0358318	0.472792	0.129242	0.0717186
amalgam_5_549	0.30469	2.80294285019964e-06	0.402985	1.69175	0.0915458	0.0137182	0.555556	0.170523	-0.615165	6.40166879501905e-15	0.491694	-8.73147	-0.16547	1.30199738181247e-06	0.501959	-0.973858	0.00151466	0.447616	0.463405	0.000528761	-0.161712	0.0100016	0.474343	-0.323413	0.0303638	0.0190766	0.454545	0.0522105	0.0855732	0.11324	0.501712	0.0809522	-0.0655563	0.140828	0.435732	-0.0558089	0.00783497	0.216639	0.503537	0.00520448	-0.0716233	0.187232	0.531532	-0.0521145	-0.0251774	0.108904	0.489447	-0.0242447	0.0293747
amalgam_5_774	0.263465	2.79256351279328e-06	0.402985	1.46328	-0.109745	0.000227175	0.555556	-0.399873	-0.167354	1.5272333979979e-11	0.527197	-1.81012	-0.180294	7.02777225400224e-05	0.492727	-0.748792	0.0436151	0.322574	0.456107	0.0214312	-0.288831	0.000995955	0.442724	-0.867001	-0.0237171	0.388999	0.535565	-0.00972521	-0.0700824	0.0716618	0.438769	-0.0802242	0.239977	0.0478759	0.428571	0.316742	-0.00764445	0.50303	0.50303	-0.00228115	0.0499237	0.0646347	0.419955	0.059386	-0.0161893	0.125866	0.487659	-0.0145719	0.10065
amalgam_5_912	0.233233	5.88163911353404e-07	0.402985	1.45316	-0.0112691	0.00337706	0.555556	-0.0278511	0.0447026	1.22772425519444e-06	0.527197	0.264233	-0.100781	0.00142539	0.494756	-0.28683	-0.119306	0.0684502	0.571608	-0.138947	0.234843	0.00853662	0.856822	0.485823	-0.172413	0.0210606	0.463568	-0.289055	0.00474142	0.166589	0.501712	0.0036905	-0.0180062	0.368836	0.496706	-0.00779966	-0.0357322	0.205794	0.441579	-0.0245326	-0.0324604	0.117632	0.483704	-0.0301711	0.117751	0.00121398	0.460976	0.343338	-0.00360703
amalgam_5_924	0.412238	0.000200136	0.402985	1.52473	-0.227969	0.00159804	0.555556	-0.637496	-0.15684	2.0046923345915e-06	0.527197	-0.893668	-0.263714	0.000115966	0.524021	-1.03789	0.172541	0.00258563	0.44186	0.446437	-0.0906566	0.0122881	0.479955	-0.173201	-0.0565889	0.257227	0.520744	-0.0333695	-0.0431863	0.00888295	0.437372	-0.0885942	-0.141311	0.145554	0.356338	-0.118274	-0.0119218	0.820629	0.820629	-0.00102352	-0.0448323	0.0118902	0.489316	-0.0862936	-0.0376666	0.398025	0.486252	-0.01507	0.170259
Tns1	0.275735	7.2125640512896e-06	0.403361	1.41781	0.0262243	0.000410726	0.555556	0.0888072	-0.0541891	2.6929921992178e-05	0.527197	-0.247631	0.144226	0.000340747	0.381072	0.500113	0.0288592	0.166612	0.455032	0.0224609	0.0485664	0.227317	0.482915	0.0312461	0.159064	0.000187742	0.454545	0.592742	0.00632383	0.0698789	0.501712	0.00730816	0.0145017	0.345238	0.477493	0.00669809	0.104414	0.0268733	0.414815	0.164001	0.0508111	0.105906	0.42702	0.0495448	0.0512128	0.117859	0.480206	0.047558	-0.358984
amalgam_5_2044	0.325401	4.2907100202401e-05	0.403361	1.42118	0.00169736	0.000232255	0.555556	0.00616827	-0.319082	6.20349113798237e-16	0.512376	-4.85239	-0.105326	0.0281134	0.491795	-0.16337	0.316714	0.0021706	0.44186	0.843542	0.1473	2.38518913419356e-05	0.499224	0.680892	-0.134059	0.00161122	0.450915	-0.374405	-0.0579394	0.015308	0.427376	-0.105165	-0.0489549	0.16107	0.454731	-0.0388206	-0.0263456	0.364108	0.457055	-0.0115596	-0.0240905	0.374684	0.544965	-0.0102706	0.0807892	0.0551575	0.472792	0.101665	-0.0253102
Btla	0.290291	1.52866298100273e-05	0.404959	1.39795	-1.46718	1.18773718591025e-11	0.555556	-16.0293	-0.486642	5.00863287287833e-05	0.527197	-2.0927	-0.307751	0.000164968	0.496734	-1.1641	-0.215202	0.0392528	0.496541	-0.302601	-0.114651	0.00637213	0.479955	-0.251741	-0.230737	0.00559883	0.421788	-0.519598	-0.395507	0.0295609	0.195804	-0.604843	-0.248203	0.00972706	0.16	-0.499389	-0.176056	0.00874718	0.241007	-0.362346	-0.154236	0.0997514	0.503891	-0.154403	-0.326264	0.0279207	0.386686	-0.507038	0.116748
Plxna2	0.265013	5.47346486997882e-06	0.404959	1.39443	0.0820825	0.0246914	0.587454	0.131944	-0.40864	8.57415867476285e-10	0.521823	-3.70506	0.0962736	1.94030232488017e-13	0.326733	1.22384	0.192299	0.000923802	0.44186	0.583516	0.00640736	0.315591	0.714844	0.00320929	0.00686777	0.0290075	0.454545	0.0105591	0.096455	0.0364612	0.735608	0.138719	0.0576764	0.0854449	0.438445	0.0616165	0.262665	1.61111301346376e-05	1.61111301346376e-05	1.25892	0.103631	0.0172544	0.360915	0.182711	0.0150435	0.1328	0.495652	0.0131901	0.0982288
Psmc3ip	0.219093	3.85413468821597e-07	0.404959	1.40528	-0.0422426	2.72644734857154e-05	0.555556	-0.192812	-0.0125035	8.99715068775494e-18	0.527197	-0.213133	0.32186	3.30101548114299e-10	0.245989	3.05167	0.156246	0.00891672	0.44186	0.320272	0.0281846	0.261124	0.814585	0.0164359	0.0474297	0.0327076	0.454545	0.0704497	0.153642	0.00550319	0.549626	0.347136	0.130556	0.0617449	0.428571	0.157894	0.0289347	0.110656	0.48857	0.0276623	0.103903	0.00868688	0.350951	0.214159	-0.128135	0.00192042	0.411885	-0.348092	0.0799763
Uba2	0.266061	5.14093474480993e-06	0.404959	1.40718	0.154338	0.00115561	0.80881	0.453321	0.392377	3.45483064795199e-14	0.527197	5.28201	-0.290335	0.00023106	0.523918	-1.05574	0.153329	0.041388	0.44186	0.212073	-0.0822784	0.0806358	0.479955	-0.0899692	-0.13787	0.00779651	0.46066	-0.290645	-0.0107387	0.608636	0.671782	-0.00231572	0.0408946	0.28785	0.456024	0.0221172	0.0529136	0.401399	0.493373	0.0209762	-0.102028	0.113145	0.518045	-0.0965554	0.0154207	0.0180994	0.49214	0.026868	-0.0472204
Zbtb5	0.273817	8.07689870234424e-06	0.404959	1.39448	-0.0980482	0.00371634	0.555556	-0.238246	-0.11645	0.00195817	0.527197	-0.315363	-0.192878	0.00092571	0.499882	-0.5851	-0.0184861	0.0728668	0.468017	-0.0210274	0.0990972	0.00624646	0.659752	0.218447	0.108553	0.0135001	0.454545	0.202957	0.101157	0.00402246	0.501712	0.242322	0.0677203	0.288212	0.446099	0.0365885	0.0765347	0.124736	0.463953	0.0691881	0.168802	0.000167932	0.175439	0.637206	0.150711	0.00414097	0.460976	0.359129	0.0950681
Zfp273	0.171214	8.78668170265575e-09	0.404959	1.37933	-0.0510853	0.000165909	0.555556	-0.193109	-0.00142507	0.00161308	0.527197	-0.0039793	-0.390868	4.10798390099727e-15	0.487365	-5.62318	0.0302273	0.49106	0.49106	0.00933616	-0.00665431	0.314761	0.480826	-0.00334059	-0.0934838	0.00886269	0.502222	-0.191869	-0.0309078	0.0634481	0.470646	-0.0370146	-0.0167735	0.350523	0.499184	-0.00763667	-0.0489484	0.0815392	0.418554	-0.0532869	-0.0194284	0.220373	0.544965	-0.0127614	-0.0947552	0.16117	0.466533	-0.075114	0.0978482
amalgam_4_63	0.222434	6.28645093865076e-07	0.404959	1.37944	-0.0715219	0.0481016	0.555556	-0.0942544	0.180801	0.00116936	0.533012	0.530118	-0.36521	6.42612402134765e-05	0.511848	-1.53098	-0.512893	0.00342953	0.5	-1.26416	0.116352	0.00117192	0.697498	0.341039	-0.0669673	0.30463	0.530482	-0.0345704	0.0371584	0.178373	0.535425	0.0278194	0.0330356	0.108205	0.451178	0.0319042	0.144452	0.0183426	0.409396	0.250847	-0.0341094	0.110298	0.487202	-0.0326574	0.0447227	0.0239092	0.478507	0.0725149	0.149965
amalgam_5_1269	0.392916	0.000308225	0.404959	1.37958	0.234512	4.32114608604153e-05	0.988083	1.0235	0.0436297	7.46114028555833e-10	0.527197	0.398216	-0.411165	4.64001983592468e-06	0.51049	-2.19294	-0.0319493	0.485821	0.571608	-0.0100169	-0.0116114	0.00948409	0.480826	-0.02349	-0.118922	0.0240687	0.500891	-0.192481	0.131003	0.0152718	0.734187	0.237917	-0.077187	0.132442	0.41991	-0.0677682	0.0765568	0.0474817	0.44665	0.101321	-0.104023	0.0330296	0.503891	-0.154068	-0.256292	0.0365762	0.409924	-0.368241	0.0880722
amalgam_5_1393	0.292523	1.54678587933955e-05	0.404959	1.4072	0.279749	1.53662426977627e-12	0.555556	3.3048	0.36591	2.34485030991456e-15	0.527197	5.35322	-0.206136	0.000303286	0.496734	-0.725216	0.0696664	0.0191374	0.44186	0.119695	-0.0460386	0.00460285	0.479955	-0.107591	-0.0702175	0.0872777	0.52181	-0.0743671	-0.040504	0.0441409	0.458496	-0.0548894	-0.018662	0.447999	0.495236	-0.00650786	0.0585038	0.321006	0.487179	0.0288708	0.0106272	0.483856	0.483856	0.0033506	0.0390504	0.342989	0.49201	0.0181475	-0.20079
amalgam_5_514	0.229279	8.93903526124843e-07	0.404959	1.38684	0.0474764	0.0352063	0.555556	0.0690013	0.0482889	3.51610914528917e-08	0.527197	0.359943	-0.0304582	1.95964109329219e-06	0.496734	-0.17385	0.0956474	0.0973656	0.44186	0.0967564	0.112114	6.52442985889637e-05	0.494354	0.469249	-0.0848863	0.0106563	0.499819	-0.167429	-0.0399122	0.263348	0.479368	-0.0231279	-0.0152798	0.636012	0.636012	-0.00300301	0.121583	0.205607	0.459381	0.0835233	0.11386	0.0466746	0.384848	0.151538	-0.244452	0.00499914	0.375196	-0.56251	0.0108217
amalgam_5_83	0.271698	8.38683514144138e-06	0.404959	1.37925	-0.0854841	0.00948746	0.555556	-0.172922	0.151936	3.7688871738707e-06	0.527197	0.82407	-0.280225	1.48997392274874e-05	0.499882	-1.35259	0.0814146	0.0117457	0.44186	0.15714	-0.0580673	0.0441698	0.479955	-0.0786739	0.22584	0.00105048	0.454545	0.67269	-0.0145009	0.254839	0.494733	-0.0086097	0.223309	0.0126017	0.428571	0.424191	-0.00626805	0.190841	0.46297	-0.00450879	-0.037435	0.0438202	0.495669	-0.050849	-0.00194831	0.478444	0.497993	-0.000623786	-0.152548
Olfr571	0.192866	7.93658047722767e-08	0.409091	1.36942	0.0312487	0.00880896	0.555556	0.0642185	0.0152638	0.00115403	0.527197	0.0448417	0.0245539	3.79441001846092e-06	0.420643	0.133103	0.0147511	0.00422767	0.458741	0.0350176	0.0596244	0.0326531	0.486445	0.0886064	-0.0468045	0.000126328	0.497836	-0.182467	-0.187759	6.11844258470794e-07	0.0412371	-1.16661	-0.031793	0.0209745	0.438638	-0.0533585	-0.0184082	0.00698556	0.425663	-0.0396843	-0.0853778	0.0688799	0.518045	-0.0992011	-0.0635185	0.0018342	0.447458	-0.173822	-0.104551
amalgam_5_2416	0.232552	1.23081068999009e-06	0.409091	1.37434	0.0896035	0.00301955	0.555556	0.225806	-1.04099	4.13378168749005e-31	0.310811	-31.6291	0.15569	0.00165717	0.388889	0.432917	-0.401174	1.02049951163014e-09	0.282051	-3.60703	0.0433217	0.0111259	0.482915	0.0846361	-0.0805213	0.0176882	0.500263	-0.141099	0.0588912	0.195803	0.607265	0.0417056	0.0285053	0.248585	0.45974	0.0172322	-0.0941607	0.104483	0.398313	-0.0923674	0.0334378	0.709899	0.709899	0.00497565	0.142631	0.000435134	0.460976	0.479438	0.243446
amalgam_5_2135	0.283748	1.51096321718453e-05	0.410448	1.36788	0.200264	4.41172837021147e-05	0.555556	0.872227	-0.243072	6.9645707371187e-15	0.521823	-3.4412	0.00462558	1.91423548752106e-10	0.426988	0.0449514	0.0228802	0.308362	0.460801	0.0116904	0.172507	5.01281912983384e-05	0.489334	0.741765	-0.103966	0.00282575	0.468208	-0.264995	-0.040796	0.323167	0.481624	-0.0200134	0.0506156	0.237593	0.452769	0.0315925	0.0880921	0.0740214	0.44665	0.0996007	-0.136839	0.00316064	0.460352	-0.342129	-0.225652	0.000925515	0.363469	-0.684541	0.0184122
Pfdn2	-0.340997	8.38648461673098e-18	0.410714	-5.823	-0.439547	1.07824639636699e-19	0.555556	-8.33701	-0.935757	3.12579971512039e-52	0.216216	-48.1962	-0.476584	6.56557707427988e-21	0.339623	-9.61877	-0.490707	2.64564711390698e-18	2.64564711390698e-18	-8.62539	-0.793232	3.73087371532637e-49	3.73087371532637e-49	-38.4148	-0.589217	1.27694546851795e-30	1.27694546851795e-30	-17.6139	-0.512042	1.30008497378037e-20	1.30008497378037e-20	-10.1825	-0.351749	3.56719717249769e-15	3.56719717249769e-15	-5.08196	-0.473992	2.14055524155859e-23	2.14055524155859e-23	-10.7451	-0.350387	4.0409212105536e-15	4.0409212105536e-15	-5.0433	-0.602176	3.46061105237301e-24	3.46061105237301e-24	-14.1276	-0.515886
Prpf8	-0.474682	7.28363901016071e-13	0.410714	-5.76153	-0.440575	5.9444127809655e-09	0.555556	-3.62412	-0.123409	6.81746893707622e-05	0.527197	-0.514167	-0.204431	3.31700351238529e-06	0.491642	-1.12013	0.0517761	0.174819	0.448103	0.0392158	-0.327948	5.39954177607662e-08	0.346535	-2.38341	-0.114484	0.00725235	0.474026	-0.24494	-0.158905	0.000385417	0.214286	-0.542513	-0.148756	0.0453583	0.273381	-0.199831	-0.0843717	0.232592	0.418554	-0.0534415	-0.183041	0.00142652	0.38676	-0.520884	-0.127961	0.000802316	0.404086	-0.396123	-0.0987786
Rnf34	-0.426984	2.67042436168956e-14	0.410714	-5.79563	0.0173901	0.0869178	0.555556	0.018449	-0.0819274	0.0200349	0.527197	-0.13913	0.0164706	1.13814620172028e-06	0.432088	0.0978982	-0.0675931	0.00983707	0.487768	-0.135668	-0.0368043	0.000118942	0.479955	-0.144445	-0.118595	7.0748758873868e-05	0.425968	-0.492201	0.0614863	0.00201161	0.501712	0.165795	-0.0629122	0.153381	0.438638	-0.0512249	-0.0886871	0.00083552	0.281095	-0.272983	-0.105654	0.000422321	0.460352	-0.356513	-0.12742	0.00563368	0.429084	-0.286595	-0.0389923
amalgam_4_269	-1.39524	6.57457600798704e-05	0.410714	-5.83508	0.319839	9.91084270392177e-07	0.820073	1.92028	-0.116633	3.51093788962356e-09	0.527197	-0.986081	0.0799876	0.0129479	0.413274	0.151001	-0.205702	0.000129632	0.546926	-0.799622	-0.0769852	0.0168918	0.479955	-0.136443	-0.0336285	0.335441	0.480654	-0.0159528	0.172264	0.0561375	0.501712	0.215458	0.00358698	0.575017	0.575017	0.00086202	0.0308587	0.555394	0.555394	0.00788127	-0.126641	0.260482	0.52372	-0.0739866	0.184384	0.000198682	0.456647	0.682559	-0.0790861
amalgam_4_45	-0.479171	9.78699518379128e-13	0.410714	-5.75453	0.0619395	0.00177765	0.555556	0.170343	0.110239	6.53582680499018e-05	0.527197	0.461317	-0.173788	0.000256119	0.500282	-0.62417	-0.410948	1.2828202729735e-07	0.339623	-2.83218	-1.09114	5.45846193247752e-08	0.05	-7.92488	-0.276892	0.00642489	0.410596	-0.606984	-0.268199	0.0198167	0.242424	-0.456735	-0.174739	0.130202	0.332061	-0.15471	-0.294502	0.0346289	0.217195	-0.430139	0.10053	0.3446	0.432854	0.0465138	-0.0547225	0.0629706	0.47147	-0.0657142	0.0493322
amalgam_5_1119	-1.17093	1.21004893697508e-05	0.410714	-5.75768	-0.0374019	0.22032	0.555556	-0.024571	-0.1812	7.24521936450525e-07	0.527197	-1.11256	0.116216	7.37472806822401e-05	0.395773	0.480235	-0.278905	0.000627728	0.534296	-0.893118	-0.0047548	0.0683695	0.480826	-0.00553999	0.0990067	0.000745077	0.454545	0.309673	-0.0709793	0.0184143	0.424736	-0.123138	0.0505896	0.123163	0.444444	0.0460122	0.124263	0.013894	0.409524	0.230778	0.0634599	0.0486713	0.406561	0.0833056	-0.0109576	0.612772	0.612772	-0.00233069	0.0416456
amalgam_5_1708	0.233157	1.3758433447917e-06	0.414815	1.36664	-0.46855	2.45795939781291e-08	0.555556	-3.5654	0.0124542	6.22327622270692e-08	0.527197	0.0897446	-0.25091	2.35555618553126e-08	0.51049	-1.91392	-0.0395261	0.0669791	0.477414	-0.046406	0.0894574	0.0340089	0.942799	0.13136	-0.203912	0.00148966	0.419718	-0.57644	-0.0766354	0.175938	0.456041	-0.0578322	-0.066331	0.380771	0.470656	-0.027815	-0.00975265	0.239056	0.460526	-0.00606128	-0.0366339	0.102614	0.532706	-0.0362233	0.25038	2.81161434852026e-05	0.452055	1.13949	0.110637
Hfm1	0.271306	9.63981160134836e-06	0.419118	1.36085	-0.291605	8.54742428069742e-09	0.555556	-2.35271	-0.295805	4.01900376186963e-12	0.521823	-3.37096	0.152645	2.05602557299721e-05	0.359213	0.715442	-0.0230536	0.234582	0.467481	-0.014517	0.14797	0.00363154	0.802457	0.361034	0.118112	0.0497134	0.454545	0.153961	0.00941114	0.613771	0.674676	0.0019951	0.134822	0.0306782	0.428571	0.204009	0.12018	0.0786537	0.430678	0.132712	0.0829734	0.0274924	0.394737	0.129504	-0.0412012	0.063724	0.474231	-0.0492642	0.238122
amalgam_4_294	0.238452	1.90154524067153e-06	0.419118	1.36416	0.235491	5.63886152860477e-06	1	1.23605	0.146465	0.00291692	0.527197	0.3713	0.106847	0.000227325	0.391822	0.38928	-0.0857834	0.31469	0.571608	-0.0430734	0.03216	0.0416664	0.483884	0.0443876	0.0192176	0.431687	0.454545	0.00701116	0.0400421	0.0616964	0.501712	0.0484405	NA	NA	NA	NA	-0.155371	0.00167119	0.213636	-0.431461	-0.00194109	0.065925	0.460957	-0.00229232	-0.0347167	0.00551744	0.465684	-0.0783994	NA
Atp6v0b	-0.416077	2.86130162051936e-14	0.419355	-5.63512	-0.487965	3.07226187399853e-21	0.555556	-10.0094	-0.31237	8.06781494099189e-10	0.527197	-2.84046	-0.176067	2.44238323217506e-09	0.499882	-1.51632	-0.264438	4.59195159225253e-05	0.505051	-1.14713	-0.634566	1.99215260136578e-29	1.99215260136578e-29	-18.2125	-0.2543	5.83138253140454e-09	0.0217391	-2.09397	-0.342088	2.67168517388099e-10	0.03125	-3.27488	-0.367228	4.22984709226005e-11	4.22984709226005e-11	-3.8095	-0.316262	1.54335051973938e-08	1.54335051973938e-08	-2.47049	-0.433894	8.10205286332339e-12	8.10205286332339e-12	-4.8125	-0.592831	2.26992488482363e-19	2.26992488482363e-19	-11.0527	-0.451763
amalgam_5_812	-1.11307	6.93630253954782e-06	0.419355	-5.7422	-0.108591	0.000640544	0.555556	-0.346779	0.109355	6.33759539571311e-11	0.527197	1.11521	-0.0985129	2.9205982295625e-08	0.501355	-0.742248	-0.101678	0.0267487	0.571608	-0.159908	-0.0839305	0.00379018	0.479955	-0.203224	0.126348	0.0148795	0.454545	0.23089	0.0505922	0.0422599	0.501712	0.0695173	0.0280769	0.101884	0.454201	0.0278494	0.103145	0.337908	0.47235	0.0486023	0.00976581	0.0549322	0.439961	0.0123066	-0.283872	1.22740892042658e-06	0.245902	-1.67797	0.00514652
amalgam_5_1016	0.286335	1.83228148868431e-05	0.42029	1.35637	0.114749	0.00430945	0.813624	0.271448	0.00328635	0.030018	0.527197	0.00500386	0.0282947	0.000109829	0.419068	0.112027	-0.108293	0.000534271	0.487933	-0.35436	-0.0237502	0.150592	0.480826	-0.0195274	0.0621677	0.18984	0.454545	0.0448609	0.079954	0.073616	0.786202	0.0905901	0.0277206	0.0763454	0.453481	0.0309699	0.0251221	0.18624	0.495767	0.0183373	-0.0370081	0.489046	0.489046	-0.0114966	0.265981	0.000167347	0.452055	1.00445	0.0288663
Arfrp1	-0.477716	3.67363399877275e-12	0.421875	-5.46264	-0.318135	5.31309595617593e-12	0.555556	-3.58686	-0.660055	3.2569845976465e-32	0.411348	-20.7833	-0.600569	5.33987776602752e-18	0.339623	-10.3733	-0.352165	1.99253405646473e-06	0.453488	-2.00755	-0.343297	1.28728851566667e-14	0.0888889	-4.76851	-0.445556	2.51886240162992e-10	2.51886240162992e-10	-4.2768	-0.224539	7.26468431149386e-07	0.0412371	-1.3784	-0.363261	1.1482647667275e-07	1.1482647667275e-07	-2.52101	-0.321565	2.82388847450203e-06	2.82388847450203e-06	-1.78441	-0.411324	1.80484407646569e-09	1.80484407646569e-09	-3.59643	-0.269584	0.000148235	0.308642	-1.03225	-0.266559
Cct5	-0.594368	6.42737395313755e-10	0.421875	-5.46341	0.18985	1.0067974558493e-05	0.555556	0.94869	-0.499091	0.00309057	0.527197	-1.2527	-0.268866	8.46481325036135e-10	0.500282	-2.43926	-0.417974	2.29052633356245e-08	0.333333	-3.19335	-0.521557	2.00913243878898e-10	0.0888889	-5.05754	-0.589907	1.64591017120928e-05	1.64591017120928e-05	-2.82188	-0.299135	1.2717190527918e-07	0.03125	-2.06272	-0.301276	9.82828340831971e-05	9.82828340831971e-05	-1.20737	-0.414525	2.54748122652754e-05	2.54748122652754e-05	-1.90428	-0.165631	0.00819595	0.460352	-0.345573	-0.345217	4.48484792523776e-07	0.218182	-2.19152	-0.373381
Copb2	-0.490864	3.01472706856583e-11	0.421875	-5.16426	-0.350705	1.90670598971415e-05	0.555556	-1.65523	-0.252507	3.45608386311333e-05	0.527197	-1.12654	-0.592529	2.4053383123661e-11	0.463519	-6.29196	-0.585529	1.74106641189555e-13	1.74106641189555e-13	-7.47087	-0.768815	8.05090688039235e-25	8.05090688039235e-25	-18.524	-0.639746	7.14239382282462e-16	7.14239382282462e-16	-9.6897	-0.722867	1.20744795701864e-19	1.20744795701864e-19	-13.6753	-0.636734	1.19817567472781e-17	1.19817567472781e-17	-10.7745	-0.578462	7.86984399262722e-12	7.86984399262722e-12	-6.42326	-0.61627	6.18538159815168e-14	6.18538159815168e-14	-8.14009	-0.897944	3.14986442492992e-24	3.14986442492992e-24	-21.1032	-0.783124
Msto1	-0.416946	1.62420907413832e-13	0.421875	-5.33247	-0.57403	2.35382905904522e-17	0.555556	-9.5451	-0.884809	1.83399931621036e-35	0.315789	-30.7353	-0.478321	1.96529840226659e-12	0.487365	-5.5995	-0.763343	1.83033641416706e-26	1.83033641416706e-26	-19.6465	-0.992957	5.71386355151798e-41	5.71386355151798e-41	-39.9596	-0.582575	8.05344952538557e-18	8.05344952538557e-18	-9.95855	-0.664314	5.51003779042633e-22	5.51003779042633e-22	-14.1225	-0.623282	2.56106755776061e-19	2.56106755776061e-19	-11.5878	-0.740569	1.92152417561247e-25	1.92152417561247e-25	-18.3042	-0.80472	1.13951445856263e-29	1.13951445856263e-29	-23.2912	-0.671816	1.34467848421424e-18	1.34467848421424e-18	-12.0063	-0.686837
Rnf181	-0.642891	1.26058167371974e-08	0.421875	-5.07847	-0.207914	7.22654461345582e-06	0.555556	-1.0689	0.0233776	0.000618339	0.527197	0.0750135	-0.145231	2.49697064024039e-05	0.500637	-0.66844	-0.586259	1.29734961648978e-05	0.339623	-2.86501	-0.0133671	0.0200282	0.480826	-0.0227021	-0.154811	0.0432272	0.490403	-0.211199	-0.164002	1.94990960812706e-05	0.140187	-0.772447	-0.113799	0.00674378	0.228395	-0.247069	0.0431721	0.2864	0.496011	0.0234436	0.0871014	0.0557851	0.39779	0.10918	-0.386637	4.07262695093115e-09	0.130435	-3.24393	-1.63063
Slc30a8	-0.519828	4.89490162116309e-11	0.421875	-5.35956	-0.137509	0.012546	0.555556	-0.261472	-0.115543	4.57046418749236e-11	0.527197	-1.19472	-0.0497002	6.5121474654448e-06	0.488714	-0.257759	-0.0235027	0.034254	0.466545	-0.0344382	-0.141269	0.000930964	0.473913	-0.428196	-0.196809	0.00356111	0.432071	-0.481869	-0.329698	9.44261352924723e-05	0.0412371	-1.327	-0.122571	0.00696707	0.225166	-0.264379	-0.0887796	0.106765	0.405381	-0.0862557	-0.193958	0.00560026	0.419444	-0.436754	-0.25301	0.0027822	0.364469	-0.646595	-0.265545
Usp39_P1	-0.5373	5.93644126569383e-11	0.421875	-5.49468	-0.126855	9.06619964630239e-11	0.555556	-1.27395	-0.0981689	3.2070203343624e-12	0.527197	-1.12834	-0.448291	2.21249217250467e-17	0.411111	-7.46634	-0.136013	4.07600121917636e-05	0.494027	-0.597064	-0.728943	2.18014219889654e-27	2.18014219889654e-27	-19.4347	-0.37553	7.37027334542478e-12	7.37027334542478e-12	-4.18059	-0.484096	8.14656971096969e-16	8.14656971096969e-16	-7.30454	-0.223671	7.59623267873814e-07	7.59623267873814e-07	-1.36873	-0.217339	0.000184101	0.137931	-0.811747	-0.4754	3.70037713801968e-14	3.70037713801968e-14	-6.38546	-0.299316	1.13667468238829e-06	0.239521	-1.77924	-0.372479
amalgam_4_123	-1.32338	5.65214527599715e-05	0.421875	-5.62145	-0.00896887	0.187766	0.555556	-0.00651483	-1.04915	1.06168430832082e-55	0.148148	-57.676	-0.0398043	0.0693034	0.483963	-0.046143	-0.353902	4.34440403650839e-07	0.418919	-2.25155	0.0722828	0.217253	0.48624	0.047926	-0.100306	0.0254201	0.507837	-0.159971	0.436334	2.90407073549875e-05	1	1.97964	0.0845703	0.432125	0.453481	0.0308166	-0.0879384	0.0599289	0.386555	-0.107493	-0.218419	0.0140274	0.444717	-0.404736	-0.0481938	0.0306404	0.46799	-0.0729511	0.154731
amalgam_5_1501	-1.10832	3.95752486751737e-05	0.421875	-4.87944	-0.387585	3.03888611903758e-08	0.555556	-2.91359	-0.582701	2.3189614253051e-26	0.482759	-14.9374	-0.124212	0.00316047	0.496734	-0.31056	-0.109083	0.000454015	0.481407	-0.364656	-0.0411821	0.141203	0.480826	-0.0350112	-0.0011297	0.159473	0.454545	-0.000900729	0.0214869	0.285968	0.713429	0.011682	-0.00441984	0.125832	0.491276	-0.00397878	-0.0566996	0.213514	0.427001	-0.0380213	-0.162237	5.08955408447969e-06	0.293233	-0.858772	0.0923056	0.00010778	0.460976	0.366219	-0.0658077
amalgam_5_1671	-0.361254	2.45397863507909e-15	0.421875	-5.27797	-0.391997	3.02559855542524e-11	0.555556	-4.12349	0.0640272	0.138331	0.632513	0.0550046	0.161107	7.4100579589645e-06	0.354239	0.826507	0.151134	0.00209777	0.44186	0.404773	0.14925	5.89344041627405e-06	0.493521	0.780521	-0.0487596	0.198547	0.530482	-0.034236	0.0459597	0.0970793	0.832645	0.0465514	0.0189233	0.0052531	0.444444	0.0431372	0.118517	0.0952989	0.43617	0.120996	0.0940621	0.0838645	0.401445	0.10125	0.0108213	0.18035	0.496009	0.00804981	0.0581634
amalgam_5_1929	-1.11718	3.05918723529114e-05	0.421875	-5.04338	-0.229547	0.000114213	0.555556	-0.904939	0.185452	0.000207439	0.690419	0.683039	0.124496	0.0357996	0.410808	0.180037	-0.00988627	0.0945628	0.465263	-0.0101263	0.0564774	0.0749729	0.534952	0.0635425	-0.179192	0.0193367	0.455526	-0.307066	-0.00127313	0.0925081	0.500713	-0.00131619	-0.0404392	0.167454	0.464135	-0.031385	0.0790613	0.175001	0.472006	0.0598462	-0.122558	0.00913206	0.462133	-0.249949	-0.158262	0.0421396	0.434716	-0.217659	-0.0562181
amalgam_5_246	-1.11523	3.1005075619281e-05	0.421875	-5.02807	0.421251	8.48689528045246e-09	0.805838	3.40002	-0.326586	3.33588416375961e-08	0.527197	-2.44181	-0.400515	8.33561588965797e-17	0.457778	-6.4399	0.134289	0.10871	0.44186	0.129419	-0.0913095	2.00787436572226e-05	0.473913	-0.428905	-0.0490536	0.101005	0.481982	-0.0488406	0.0708063	0.262505	0.589966	0.0411287	-0.101794	0.0883064	0.372272	-0.107292	0.0503409	0.387664	0.493373	0.0207175	-0.0748434	0.0104065	0.503891	-0.148392	-0.042431	0.0357867	0.471689	-0.0613671	-0.205889
amalgam_5_475	-1.20815	7.19135926267605e-05	0.421875	-5.00559	0.0215458	1.58475859865574e-06	0.555556	0.124966	-0.0914633	0.0124998	0.527197	-0.174063	-0.126681	2.04198890463518e-05	0.500282	-0.594128	-0.114456	0.00025037	0.48808	-0.412204	-0.0307472	0.0669651	0.480826	-0.0361019	0.0342643	0.0420876	0.454545	0.0471424	-0.0317392	0.0571759	0.475773	-0.0394451	0.00590385	0.273753	0.481008	0.00332175	-0.029365	0.0606216	0.428741	-0.0357482	-0.0470101	0.0146092	0.497646	-0.0862811	0.10958	0.0638323	0.472792	0.130944	-0.208881
Hnrnph1_P2	0.246083	3.64213181032765e-06	0.42446	1.33836	0.336718	5.23531767339861e-10	0.884223	3.1251	-0.177087	1.04288166412412e-08	0.527197	-1.41347	0.280072	2.17163218633388e-11	0.245989	2.98647	0.0451425	0.156318	0.448103	0.0363844	0.0454592	0.119083	0.482915	0.0420112	-0.00351083	0.164646	0.454545	-0.00275056	-0.0461225	0.223375	0.475547	-0.0300241	0.00992066	0.625643	0.625643	0.00202057	0.133434	0.00479552	0.382353	0.309456	0.0642707	0.00349882	0.382946	0.157854	-0.256383	2.99158008163578e-05	0.296552	-1.1599	-0.0694867
amalgam_5_893	0.264348	7.479389881887e-06	0.42446	1.35508	-0.156235	0.00647102	0.555556	-0.342003	0.214165	3.63672101086173e-07	0.527197	1.37907	-0.0811473	3.18758269680538e-09	0.500637	-0.689471	-0.0764561	0.0125998	0.571608	-0.145239	-0.121566	0.122515	0.479955	-0.110846	-0.130252	0.00319782	0.454685	-0.324998	-0.0522996	0.192899	0.470646	-0.0373769	-0.0141213	0.271088	0.496706	-0.00800525	0.0392155	0.407331	0.500675	0.0152961	-0.0756347	0.0541167	0.494096	-0.0958042	-0.104879	0.02117	0.445899	-0.175596	0.205699
Mbtps1	0.232095	1.93823318595899e-06	0.425532	1.32587	0.0327791	1.51264276599309e-08	0.555556	0.256341	-0.0404531	2.20688807357661e-13	0.527197	-0.511983	0.20163	3.20582770464828e-05	0.346154	0.906137	0.292772	7.03819855004101e-09	7.03819855004101e-09	2.38683	0.230636	1.13733743831971e-05	1	1.14029	0.174015	0.000273434	0.454545	0.620042	0.157944	0.000215184	0.983658	0.579212	0.239139	0.000369198	0.428571	0.820903	0.126912	0.0258842	0.409524	0.201405	0.0739864	0.0390802	0.400426	0.104176	0.214482	0.000119382	0.452055	0.841425	0.0666223
amalgam_5_2041	0.26384	8.48972270230509e-06	0.425532	1.33796	0.121325	0.0158243	0.555556	0.218466	0.113535	3.09180783646018e-18	0.527197	1.98798	0.197818	0.000643214	0.368056	0.631365	0.0336859	0.00523665	0.444522	0.0768358	-0.0729239	0.0783903	0.479955	-0.0806347	0.0368594	0.238907	0.454545	0.0229181	0.149359	0.0211619	0.9841	0.250094	-0.00667338	0.819968	0.819968	-0.000575265	0.0449996	0.0898812	0.47235	0.0470844	-0.0600128	0.0300042	0.518045	-0.0913886	0.0863802	0.0364919	0.472792	0.124198	-0.00569824
amalgam_5_766	0.252791	5.71448121790648e-06	0.426573	1.32539	-0.0580014	0.00042267	0.555556	-0.195697	0.424972	3.41729304501011e-20	0.527197	8.27263	-0.150054	3.23308228335422e-07	0.499882	-0.973908	-0.13449	0.166855	0.571608	-0.104588	-0.0707868	0.13328	0.479955	-0.0619551	0.0469275	1.93407539936709e-05	0.454545	0.221194	-0.0624303	0.197408	0.466393	-0.0439906	0.01027	0.468166	0.480545	0.00338499	-0.0713358	0.0526641	0.398313	-0.0912017	-0.0580002	0.00100037	0.496795	-0.173991	0.0163341	0.377295	0.497563	0.00691452	-0.139574
amalgam_4_290	-0.366819	6.84283583480742e-14	0.428571	-4.82908	-0.444189	0.000195824	0.555556	-1.64711	0.0380439	0.00045296	0.527197	0.127217	-0.057306	0.000664975	0.499882	-0.182072	-0.301745	5.50169267135926e-06	0.484615	-1.58703	-0.0752889	0.12759	0.479955	-0.067322	-0.154464	5.3729754605954e-05	0.394265	-0.659527	-0.0591637	0.00499538	0.421007	-0.136161	-0.127076	0.035187	0.303297	-0.18472	0.0601582	0.177607	0.472368	0.0451512	-0.215989	0.00012252	0.307143	-0.844905	0.338886	1.48467484580866e-06	0.393939	1.97515	NA
4932438A13Rik	0.311141	6.1557454519554e-05	0.430556	1.31013	-0.129361	0.00202862	0.555556	-0.348342	0.0811259	3.28937615139726e-08	0.527197	0.607056	0.0655551	2.15272834205632e-05	0.395773	0.305946	-0.0699005	0.365128	0.571608	-0.0305853	-0.0831618	0.087877	0.479955	-0.0878292	0.059046	0.211632	0.454545	0.0398218	-0.0607883	0.281062	0.476169	-0.0335064	0.0133377	0.176978	0.471352	0.010031	0.00378663	0.732176	0.732176	0.000512652	0.0626094	0.260899	0.432854	0.0365343	-0.098626	0.13775	0.464157	-0.0849081	0.03283
Stmn3	0.306638	5.22729300529685e-05	0.430556	1.31294	-0.0193497	0.00496786	0.555556	-0.0445785	-0.0860298	4.08100333969675e-15	0.527197	-1.2379	-0.146499	1.69444547593522e-05	0.500637	-0.698941	0.0925677	0.115231	0.443058	0.0868682	-0.0713437	0.0705609	0.480826	-0.0821477	0.12665	0.00411653	0.454545	0.30212	0.215838	0.00153357	0.996353	0.607431	0.227254	0.0206469	0.428571	0.382956	0.280669	0.00250226	0.28	0.730208	-0.171944	0.136933	0.503891	-0.148472	0.354709	1.41385458026322e-07	0.333333	2.42961	-0.00682418
amalgam_5_1931	0.20395	3.42605083088463e-07	0.430556	1.31858	-0.000855834	0.000185843	0.555556	-0.00319299	0.24499	1.05838067875264e-11	0.527197	2.68885	0.0274654	0.0169235	0.426988	0.0486553	0.133744	0.00157475	0.44186	0.374857	-0.0608967	0.0202523	0.479955	-0.10313	-0.0986624	0.115354	0.520604	-0.092542	-0.22078	0.00910301	0.251232	-0.450571	-0.00799283	0.260163	0.492044	-0.00467384	0.141677	0.00210749	0.333333	0.379162	-0.0544033	0.13582	0.532427	-0.0471697	0.182128	0.00404096	0.460976	0.435927	-0.0110141
amalgam_5_591	0.251845	6.9023780856037e-06	0.430556	1.29977	-0.0410723	0.00719526	0.555556	-0.0880159	0.339764	7.70039526118853e-07	1	2.07714	-0.360135	5.41094047485345e-07	0.501788	-2.25687	0.0520296	0.094526	0.444522	0.0533016	0.0516974	0.256375	0.681496	0.0305596	0.0140322	0.441013	0.454545	0.00498912	-0.196835	0.000280044	0.160173	-0.69931	0.0744149	0.0366462	0.428571	0.106858	0.0252788	0.350474	0.503537	0.0115105	0.0570307	0.0129142	0.39779	0.107727	0.0092146	0.107025	0.498899	0.00894289	0.0575841
Kdelc2	0.289372	3.35460282418476e-05	0.432432	1.29476	-0.261165	1.19593946929043e-05	0.555556	-1.28553	0.0948352	4.77668169778252e-16	0.527197	1.45296	0.202959	2.67888704921246e-08	0.308026	1.53681	0.148662	0.00887723	0.44186	0.305013	0.166916	0.00042877	0.701597	0.562136	0.281728	0.000626233	0.454545	0.902448	0.187918	0.0458649	0.701576	0.251533	0.202947	0.0269849	0.428571	0.318399	0.110471	0.248553	0.468156	0.0667888	0.155055	0.000633935	0.234694	0.49586	0.348947	0.000331745	0.452055	1.21405	-0.0968178
amalgam_5_2417	0.253856	7.83411594095368e-06	0.432432	1.29619	-0.128167	0.000410284	0.555556	-0.434089	0.365431	1.8505537417835e-13	0.527197	4.65292	-0.227898	7.2920074124142e-11	0.499905	-2.31024	-0.0138317	0.23562	0.465263	-0.00868335	0.00230827	0.00797336	0.482915	0.00484358	-0.149861	0.0566373	0.499083	-0.186861	0.0915893	0.00668881	0.501712	0.199175	-0.135958	0.0692192	0.332061	-0.15768	-0.0677828	0.260298	0.425663	-0.039621	-0.107174	0.0239284	0.496795	-0.173738	0.024242	0.321822	0.495686	0.0119364	-0.11905
amalgam_5_1029	0.28246	2.65584007114776e-05	0.433333	1.29248	-0.03264	2.81310557034639e-08	0.555556	-0.246459	0.139586	3.88781621856307e-06	0.527197	0.755203	-0.110393	3.9310352631996e-07	0.499882	-0.70712	0.0178857	0.0167892	0.450338	0.0317466	-0.135187	0.00132157	0.473913	-0.389192	-0.238321	0.000521199	0.348837	-0.782406	0.30693	0.00112075	0.847174	0.905593	-0.048932	0.0513015	0.423641	-0.063116	-0.0726778	0.00300779	0.326821	-0.183275	0.0884345	0.0999415	0.406561	0.088457	-0.0801938	0.000488641	0.434405	-0.265522	-0.109428
Ehd2	-0.480663	1.28066042345515e-10	0.435897	-4.75499	-0.0859058	0.00461369	0.555556	-0.200672	-0.20913	6.4883920346435e-16	0.521823	-3.17624	-0.224104	4.75576727230523e-06	0.499882	-1.19286	-0.0596651	0.0285568	0.474489	-0.0921403	-0.186208	4.42270463772234e-06	0.44086	-0.997018	-0.24277	5.85219411824924e-10	0.0217391	-2.24142	-0.15704	2.7403925514714e-09	0.0412371	-1.3446	-0.0990736	0.00490857	0.236686	-0.228765	-0.161205	0.00842054	0.25	-0.334447	-0.160532	0.00580943	0.460352	-0.358929	-0.125268	0.000268431	0.400754	-0.447352	-0.167582
amalgam_5_1834	-1.1374	5.74387764630544e-05	0.435897	-4.8235	0.184388	0.00044065	0.555556	0.618787	-0.628427	2.13771945847836e-14	0.495069	-8.59063	0.142108	1.89220924758488e-07	0.339028	0.955393	0.00528375	0.41737	0.463405	0.00200507	-0.0287561	0.0564592	0.480826	-0.0358953	0.0540547	0.00844545	0.454545	0.112076	-0.0394563	0.423914	0.484996	-0.0147063	-0.0904428	0.121874	0.400411	-0.0826727	0.0791472	0.172794	0.472006	0.0603474	-0.0373048	0.0930065	0.490943	-0.0384794	-0.0906124	0.00547174	0.437638	-0.204954	0.219859
amalgam_5_2077	0.271543	1.73948292984397e-05	0.437086	1.29243	-0.26726	1.89794886198358e-08	0.555556	-2.06371	-0.579833	2.038179516021e-36	0.411348	-20.6947	-0.292538	0.000768941	0.525698	-0.910996	0.000792531	0.302574	0.463405	0.000411458	-0.108777	0.00770244	0.479955	-0.229886	-0.105636	0.0400896	0.510128	-0.14757	-0.0559689	0.117128	0.459745	-0.052126	-0.0751881	0.0345411	0.370611	-0.1099	0.0759344	0.0403421	0.44665	0.105871	-0.0566114	0.0582711	0.493986	-0.0698894	-0.258695	0.0484905	0.414315	-0.340013	0.0384589
Prpf31	-0.21477	1.24136622327453e-22	0.4375	-4.70477	-0.450802	4.14296445695502e-16	0.555556	-6.93455	-0.741594	2.11985797799063e-68	0.1875	-50.1864	-0.34114	3.33365800720274e-14	0.49359	-4.59757	-0.425519	1.32831609415189e-18	1.32831609415189e-18	-7.60687	-0.456681	2.01624136988749e-20	0.030303	-8.99453	-0.395085	6.42685306454765e-10	6.42685306454765e-10	-3.63162	-0.264569	5.60038434693568e-10	0.03125	-2.44774	-0.116974	4.32281708878664e-13	4.32281708878664e-13	-1.44629	-0.129863	4.26546550489972e-09	0.0983607	-1.08696	-0.339563	8.97357129974813e-09	8.97357129974813e-09	-2.73247	-0.0345026	9.2054709672577e-12	0.405702	-0.380769	-0.13492
amalgam_5_1598	-1.11114	5.54415405440893e-05	0.4375	-4.72918	-0.230822	4.80546378932869e-06	0.555556	-1.22757	0.292972	1.16812307831145e-13	1	3.78886	-0.515333	1.71097091125898e-06	0.510121	-2.9718	-0.165425	0.00160644	0.554656	-0.462219	-0.135665	0.00334045	0.473913	-0.335933	0.36099	5.33491692031748e-07	0.428571	2.26445	0.199813	0.0383213	0.501712	0.283048	0.0507169	0.519137	0.519137	0.01444	0.0473431	0.128685	0.474555	0.0421577	0.0294236	0.158247	0.438161	0.0235585	-0.0341093	0.0893693	0.480288	-0.0357742	0.130066
Krt6b	-0.394284	3.32561190625282e-12	0.439024	-4.52564	-0.0754584	0.0122553	0.555556	-0.144252	-0.170477	1.27705741551151e-08	0.527197	-1.34571	0.082182	0.000256805	0.395773	0.295066	-0.0131919	0.0197786	0.467163	-0.0224763	-0.0803154	0.00742317	0.479955	-0.171024	-0.110308	0.00436159	0.47099	-0.260367	-0.141249	8.17282833428014e-06	0.157895	-0.71862	-0.144181	0.000287372	0.16	-0.510624	-0.180742	0.000647789	0.173611	-0.576308	-0.227103	1.04597295670795e-06	0.181818	-1.35818	-0.106337	1.15607149470431e-07	0.36	-0.737661	-0.081715
Pdrg1	-0.36854	3.02732235170562e-13	0.439024	-4.61373	-0.245757	3.36203476891082e-05	0.555556	-1.09937	-0.462039	2.85575378587882e-23	0.491694	-10.4163	-0.360807	9.38609005845752e-11	0.507187	-3.618	-0.27674	2.04315543117088e-05	0.5	-1.29783	-0.627049	1.8287220756447e-25	1.8287220756447e-25	-15.5119	-0.210853	5.22637874820567e-06	0.220472	-1.11368	-0.241834	0.000241792	0.116959	-0.874608	-0.215334	0.00150099	0.108696	-0.608022	-0.342723	1.07700016567679e-07	1.07700016567679e-07	-2.38802	-0.26426	8.24536601022491e-05	0.224719	-1.07918	-0.233344	2.38345276391988e-05	0.308642	-1.0787	-0.406961
Psmd6	-0.486089	7.68340088317437e-10	0.439024	-4.43043	-0.100011	0.000314465	0.555556	-0.35028	-2.32612	1.07977011343211e-44	0.142857	-102.272	-0.757809	4.24355848665635e-17	0.339623	-12.4071	-0.321769	0.00385412	0.551205	-0.776774	-0.91178	7.33749346490386e-22	7.33749346490386e-22	-19.27	-0.53132	1.50218812877359e-08	1.50218812877359e-08	-4.15666	-0.450714	1.16405110280181e-07	0.03125	-3.12526	-0.366336	2.24424595545021e-07	2.24424595545021e-07	-2.43575	-0.428371	3.00872378207299e-09	3.00872378207299e-09	-3.65041	-0.584924	4.01500019539648e-10	4.01500019539648e-10	-5.49613	-0.329994	1.87030888956316e-08	0.2	-2.55022	-0.393681
amalgam_5_2177	-0.293224	5.15431224840552e-16	0.439024	-4.48276	-0.0422502	0.00114654	0.555556	-0.124241	0.086495	2.01271552428556e-07	0.527197	0.579189	0.125017	1.9682493646684e-06	0.359504	0.713339	-0.101091	0.00274012	0.487933	-0.259019	0.106983	0.0365872	0.483878	0.1537	0.0808388	0.0591522	0.454545	0.0992724	0.0724372	0.104246	0.729167	0.0711291	0.064061	0.125798	0.444444	0.0576757	0.106922	0.0676652	0.435862	0.12506	-0.113787	0.0659162	0.509683	-0.134383	0.0265876	0.0414339	0.483295	0.0367612	-0.0448562
amalgam_5_2201	-1.10444	6.1935524275978e-05	0.439024	-4.64754	0.0789455	0.154998	0.974429	0.0639201	0.0141998	9.75996309179496e-09	0.527197	0.113748	0.416033	1.8397215580407e-13	0.20339	5.29828	-0.0261141	0.078153	0.571608	-0.0289098	-0.257233	0.000678283	0.448864	-0.815065	-0.201711	0.00459915	0.43319	-0.471464	0.214663	0.000730875	0.501712	0.673218	-0.0383822	0.368045	0.487675	-0.0166617	-0.0236135	0.120507	0.444892	-0.0217005	-0.111659	0.0320069	0.5	-0.166904	0.283691	0.000225295	0.452055	1.03469	-0.0945903
amalgam_5_637	-0.4262	5.15349314755211e-11	0.439024	-4.3847	0.201357	8.39991342682079e-10	0.555556	1.82746	-0.133377	9.28186048364769e-08	0.527197	-0.937957	0.029786	0.0155629	0.426988	0.0538503	-0.200791	0.0107967	0.565538	-0.394897	-0.278097	0.00164467	0.459016	-0.774201	-0.0340926	0.0368527	0.478083	-0.0488728	0.0922534	0.00763493	0.501712	0.195319	-0.102503	0.126116	0.391011	-0.0921733	-0.147837	0.000778252	0.196172	-0.459607	0.0636647	0.104701	0.418495	0.0623946	-0.0871329	0.143062	0.46799	-0.0735817	0.101783
Efna2	0.286959	3.42640299485827e-05	0.440789	1.28132	0.157725	0.000557122	0.738128	0.513246	0.0282739	0.0047627	0.527197	0.0656562	0.190164	4.4241718023082e-05	0.354239	0.828008	-0.0108638	0.0425962	0.465263	-0.0148902	0.0867662	0.14338	0.482915	0.0731882	0.0117041	0.155502	0.454545	0.00946	-0.148776	0.178869	0.426993	-0.111205	0.0385554	0.669117	0.669117	0.00672786	0.0462132	0.383986	0.495435	0.0192101	-0.00909631	0.0741538	0.48001	-0.0102776	0.0824702	0.00945512	0.468629	0.166947	-0.03755
Fbxl16	0.221372	2.19293312648014e-06	0.440789	1.25274	0.443843	3.91147152062572e-12	1	5.06321	0.451947	4.59435780267543e-20	0.793008	8.73964	0.326022	6.72150304950315e-12	0.245098	3.6425	0.300293	7.44933390039472e-09	7.44933390039472e-09	2.44074	0.0596192	1.20271030769977e-08	0.484353	0.472175	0.109844	1.10796949698195e-06	0.454545	0.654171	0.111426	1.58419234052884e-06	0.641204	0.646294	0.227986	7.16294792522362e-07	7.16294792522362e-07	1.40096	0.13639	2.01350646854665e-06	0.238095	0.776883	0.172587	0.000181175	0.163265	0.645805	0.157902	0.000100548	0.45953	0.631234	0.0365278
Kcng3	0.224515	2.03101537874353e-06	0.440789	1.278	-0.0985177	0.000356619	0.555556	-0.339669	0.124739	3.35071211520695e-09	0.527197	1.05715	0.121227	2.19575474034626e-05	0.376229	0.564725	0.125343	0.000164598	0.44186	0.474243	0.0695557	0.0142282	0.757591	0.128459	0.15461	0.000402261	0.454545	0.524976	0.147542	5.66903407034688e-05	0.964046	0.626537	0.0793519	0.0929994	0.428944	0.0818531	-0.0167002	0.0921108	0.45181	-0.0172962	0.0328757	0.104783	0.436146	0.0322086	0.176452	1.95354873025767e-09	0.4	1.53675	0.100995
Mmd	0.244042	5.55965813329137e-06	0.440789	1.28243	0.17644	5.86224551637579e-10	0.555556	1.62888	0.077995	0.0111034	0.527197	0.152445	-0.179331	6.05055117867424e-11	0.501959	-1.83244	-0.15088	0.0177969	0.547723	-0.263989	0.150983	0.00762058	1	0.319783	0.0821019	0.195944	0.454545	0.0581172	0.194895	0.000967042	0.939919	0.587522	0.151101	0.0639285	0.428571	0.18046	0.151607	0.0298197	0.409524	0.231275	0.0974253	0.00986518	0.350951	0.195425	0.00791803	0.208099	0.498331	0.00539796	0.0542295
Pdzd8	0.256804	1.11521057676094e-05	0.440789	1.27186	0.000383015	1.5671560910176e-13	0.555556	0.00490447	0.0241205	0.0475756	0.527197	0.0319021	0.209811	1.54230121553917e-05	0.334282	1.00957	0.0540563	0.157917	0.447219	0.04333	0.0991884	0.0772858	0.995868	0.110288	0.126807	0.00120638	0.454545	0.370088	0.0776362	0.0175839	0.501712	0.136243	0.202706	0.0123182	0.428571	0.387056	0.0640204	0.0492961	0.459381	0.0836866	0.215906	0.000201865	0.136364	0.79776	-0.236374	1.79880933364158e-08	0.225	-1.83072	0.201632
Rab42	0.26639	2.12241942455095e-05	0.440789	1.24488	0.215943	0.00105863	1	0.642485	0.320077	7.7274653340074e-11	0.628922	3.2366	-0.373551	4.41980470180455e-06	0.51049	-2.00022	0.174241	0.000755515	0.44186	0.543937	-0.106551	0.00170936	0.476647	-0.294843	0.268246	3.81123227771932e-05	0.454545	1.18536	0.0978469	0.155761	0.717266	0.0790156	0.0956044	0.197251	0.438445	0.0673993	0.082486	0.0476326	0.44665	0.109054	0.124732	0.0297002	0.352399	0.190495	0.163279	0.0125387	0.460976	0.310516	0.112648
Rhpn1	0.225396	1.99683943492475e-06	0.440789	1.28468	0.0180833	0.00131811	0.555556	0.0520808	-0.0300042	6.96468085584942e-08	0.527197	-0.214743	0.00377093	2.04687788754217e-13	0.431452	0.047849	0.135797	0.00192175	0.44186	0.368866	0.0574597	0.160192	0.752705	0.045701	0.0155775	0.0761703	0.454545	0.0174189	0.122175	0.00201471	0.501712	0.329358	0.0736823	0.0384523	0.428571	0.104266	0.0550745	0.134072	0.47235	0.0480614	0.0152522	0.381612	0.442456	0.00638119	0.178765	0.000473625	0.460976	0.594315	0.302627
Rnf19b	0.221035	2.13575957635616e-06	0.440789	1.25337	0.16374	0.00341517	1	0.403879	-0.141386	3.95709941255275e-11	0.527197	-1.47078	0.00428143	0.379992	0.436614	0.00179916	0.0863336	0.079117	0.443058	0.0951164	0.0370179	0.0327567	0.487722	0.0549605	0.139858	0.000525723	0.454545	0.458627	0.127306	0.00660433	0.966954	0.27755	0.107876	0.0203763	0.428571	0.182405	0.120724	0.00261364	0.381356	0.311801	0.118724	0.000374807	0.254098	0.406772	0.022632	0.0133318	0.480941	0.0424376	0.0301788
Tph2	0.285897	5.18717206382765e-05	0.440789	1.22509	-0.177078	0.00604686	0.555556	-0.392843	-0.484881	1.76215582723913e-09	0.520127	-4.24463	-0.00794394	0.00267535	0.470324	-0.0204367	0.0147228	0.114589	0.463405	0.0138521	0.0966995	0.0100865	0.497824	0.193037	0.0449394	0.0334656	0.454545	0.0663037	-0.0235003	0.0341514	0.472249	-0.0344654	0.0495315	0.351126	0.456024	0.0225139	0.059155	0.436039	0.49309	0.0213239	-0.00343218	0.497764	0.497764	-0.00103987	-0.322638	0.000179263	0.289377	-1.20876	0.166594
Usp36	0.218598	1.3764732672674e-06	0.440789	1.28125	0.170157	0.0129095	0.920134	0.321442	-0.150172	7.18734853817446e-13	0.527197	-1.82361	-0.0786411	0.00119946	0.499882	-0.229712	0.0708023	0.18631	0.444522	0.051669	0.169039	0.00115009	0.755428	0.496851	-0.097107	0.0521499	0.500176	-0.124564	-0.120053	0.000566886	0.281184	-0.389754	0.0409004	0.394876	0.461062	0.0165049	0.0128782	0.011679	0.491499	0.0248884	0.0844872	0.238612	0.424982	0.052577	-0.318622	1.33504562153654e-07	0.218182	-2.19037	0.234226
amalgam_4_197	0.271501	1.8411703816122e-05	0.440789	1.28553	-0.0070898	0.0053487	0.555556	-0.0161063	0.0364707	0.101028	0.527197	0.0363087	0.111495	0.0181689	0.408284	0.194075	-0.0316546	0.0832333	0.46836	-0.0341776	0.0601474	0.202031	0.607062	0.0417773	-0.019944	0.406572	0.468941	-0.00779538	-0.0269633	0.188009	0.482333	-0.0195705	0.0371784	0.578271	0.578271	0.00884356	0.144708	0.099562	0.425361	0.144984	0.0384093	0.217916	0.438161	0.0254158	-0.121833	0.126037	0.458216	-0.109589	-0.045932
amalgam_5_1513	0.201407	8.39973101915961e-07	0.440789	1.22369	0.263246	1.97874789821637e-10	0.555556	2.55443	-0.0273932	3.78491236010771e-10	0.527197	-0.258097	0.0353775	0.000391719	0.415868	0.120532	0.0782885	0.123715	0.444522	0.0710528	0.0408374	0.00940034	0.48538	0.0827716	-0.0541721	0.0676732	0.497271	-0.0633588	0.145608	0.00147829	0.760844	0.412105	-0.0134149	0.444182	0.50137	-0.00472793	-0.0498255	0.144956	0.423879	-0.0417918	-0.353907	4.73527455659378e-05	0.0754717	-1.53053	0.0475365	0.0249588	0.480206	0.0761903	-0.225892
amalgam_5_176	0.259519	2.29224868113703e-05	0.440789	1.2041	-0.175514	9.15249019353661e-07	0.555556	-1.05983	-0.137978	0.00615312	0.527197	-0.305056	-0.0686512	0.00024854	0.49246	-0.247461	-0.0706237	0.00476059	0.481635	-0.164012	0.178882	0.000283742	0.500257	0.634507	-0.0468221	0.0445364	0.497836	-0.0632701	0.160357	0.000625152	0.951769	0.513785	-0.0866873	0.140605	0.413563	-0.0738577	0.0068729	0.222469	0.502328	0.00448615	0.0768076	0.0201608	0.394737	0.130227	0.0955982	0.00337185	0.460976	0.236331	-0.35659
amalgam_5_1995	0.31949	0.000115748	0.440789	1.25767	-0.128527	0.0814343	0.555556	-0.139991	-1.44158	5.18370572456299e-14	0.426752	-19.1519	-0.153353	0.105758	0.544366	-0.149624	-0.24147	0.00132228	0.552486	-0.695113	-0.0858014	0.00222781	0.479955	-0.227556	-0.159797	0.000223084	0.41954	-0.583504	-0.163602	0.0215596	0.336705	-0.27262	0.0591084	0.200705	0.444444	0.0412247	-0.0372492	0.587638	0.587638	-0.00860046	0.13504	0.000962883	0.254098	0.407337	-0.226615	0.00624221	0.389665	-0.499609	-0.0860481
amalgam_5_2215	0.271711	2.37844631135852e-05	0.440789	1.25631	0.160409	0.000164171	0.555556	0.607101	-0.423334	1.78550682040189e-13	0.50953	-5.39676	-0.124785	0.000150112	0.489477	-0.477126	-0.133807	0.000404149	0.484645	-0.454068	0.0738197	0.0124205	0.496488	0.14069	0.0132931	0.33842	0.484382	0.00625499	0.0510929	0.0134103	0.501712	0.0956746	0.0242259	0.560616	0.560616	0.0060888	0.0262877	0.270733	0.501121	0.0149172	-0.109044	0.0921797	0.512461	-0.1129	0.16802	0.00218639	0.460976	0.44698	-0.204518
amalgam_5_380	0.370284	0.000560755	0.440789	1.20388	-0.614016	1.2942454537449e-09	0.555556	-5.45737	0.391487	5.28475239837251e-13	0.795494	4.80627	0.200189	5.49721317211165e-05	0.350176	0.852775	-0.0760208	0.00677168	0.481802	-0.164912	-0.113721	0.0026042	0.476647	-0.293892	-0.26065	0.00243482	0.391791	-0.681218	-0.138374	0.0699423	0.398655	-0.159858	0.0921262	0.132536	0.430396	0.0808562	-0.0507837	0.0687463	0.417833	-0.0590488	0.0385571	0.178098	0.437086	0.0288924	0.133669	0.00689757	0.460976	0.2889	-0.280933
amalgam_5_865	0.308507	9.54378750917606e-05	0.440789	1.24028	0.0549538	7.01669826283428e-07	0.555556	0.338178	-0.324708	1.05267318256246e-09	0.527197	-2.91513	-0.371487	1.27818695533336e-16	0.473896	-5.90419	-0.159703	0.0303652	0.571608	-0.242369	-0.00156456	0.0450363	0.575397	-0.00210658	-0.0380831	0.120288	0.493949	-0.035028	-0.132152	0.0300887	0.374718	-0.201082	-0.136485	0.115704	0.352239	-0.127839	0.0938888	0.135927	0.463256	0.081373	0.0705816	0.0450479	0.416208	0.0950257	0.107738	0.0110422	0.460976	0.210837	0.0291197
amalgam_5_878	0.254477	1.56462382926939e-05	0.440789	1.22291	-0.00696341	4.81124465564683e-05	0.555556	-0.0300662	-1.07586	3.34727889836017e-07	0.521823	-6.96655	-0.289248	1.92305877175587e-06	0.500996	-1.65334	0.104057	0.00909747	0.44186	0.212388	0.136427	0.00968363	0.493495	0.274758	0.13723	0.0221704	0.454545	0.22701	0.000620202	0.154298	0.548887	0.00050338	0.0889197	0.0941273	0.428571	0.0912569	0.0251557	0.274264	0.501121	0.0141332	0.10161	0.0390825	0.387234	0.143068	0.0344012	0.116025	0.487859	0.0321806	-0.0396957
Acin1	0.231103	1.0092424756169e-05	0.441176	1.15459	0.0457959	2.31000371788949e-07	0.555556	0.303919	0.11433	0.000729265	0.527197	0.358667	-0.074913	0.000630329	0.496604	-0.239754	-0.0695793	0.00844818	0.488201	-0.144254	0.047095	0.000368702	0.490399	0.161692	0.0196271	0.00514724	0.454545	0.0449152	0.120949	0.000204359	0.520848	0.446255	-0.0320025	0.00663533	0.418583	-0.0697059	0.0330305	0.065275	0.477805	0.0391495	-0.00821854	0.0328578	0.481864	-0.0121911	0.0427776	3.1165272456594e-06	0.460976	0.235547	-0.107602
Ap4b1	0.201348	1.34697743525676e-06	0.441176	1.18204	-0.344211	3.6497514980065e-07	0.555556	-2.21594	-0.295646	3.49664037094594e-10	0.527197	-2.79573	-0.158095	0.000134372	0.499882	-0.612094	0.0296668	0.152734	0.453613	0.02421	-0.0416316	0.125836	0.480826	-0.0374766	-0.0630702	0.0267082	0.482573	-0.0992319	0.0559104	0.195326	0.664294	0.0396539	0.0572186	0.296886	0.453733	0.0301777	0.00344253	0.158938	0.499209	0.00274979	0.132789	0.0169486	0.342298	0.235152	-0.0197682	0.0445713	0.48224	-0.0267058	-0.0171673
Asb13	0.217207	3.33484581017344e-06	0.441176	1.18962	0.182036	9.5176465991762e-06	0.555556	0.914086	0.0532464	0.00434799	0.527197	0.125753	0.160814	4.19629757742761e-08	0.331707	1.18635	0.0212208	0.551773	0.551773	0.00548007	0.0809457	0.0207561	0.482915	0.13622	0.214665	3.1533181045283e-07	0.454545	1.39559	0.0829715	0.0421267	0.882425	0.114123	0.162829	0.00217895	0.428571	0.433411	0.155151	0.000136022	0.321429	0.599873	0.031685	0.0476418	0.432854	0.041888	0.132372	0.0223733	0.460976	0.21845	0.0580295
Asb8	0.252923	2.55800970138772e-05	0.441176	1.16145	-0.0337159	5.54751397144445e-05	0.555556	-0.143492	-0.0390201	4.87429127268902e-05	0.527197	-0.168258	0.0892582	2.35795348147832e-13	0.333849	1.1271	0.223487	0.000386885	0.44186	0.762632	0.0452865	0.00984086	0.484093	0.0908886	-0.0319369	0.34224	0.48	-0.014872	0.0345079	0.0642614	0.501712	0.0411352	0.0510576	0.20828	0.448468	0.0347883	0.110141	0.0122955	0.409524	0.210397	0.0994514	0.138223	0.406561	0.0854704	0.158638	0.00729996	0.460976	0.338959	0.121553
Atp5l	0.179049	2.38940449361525e-07	0.441176	1.18561	0.163791	0.000804528	0.951949	0.506846	0.160946	0.0011736	0.885889	0.471649	0.377269	9.31974763625496e-19	0.125	6.80239	0.134376	2.30664142359203e-05	0.44186	0.623105	0.0859391	0.00176353	0.482915	0.236643	0.171135	4.80426889772173e-06	0.454545	0.910162	0.096332	0.00259262	0.501712	0.24914	-0.0159476	0.468917	0.493506	-0.00524524	0.0957719	0.0180283	0.413989	0.16703	0.190831	0.000162897	0.136364	0.722885	-0.208276	0.000849288	0.364469	-0.639605	0.189142
Ccdc34_P1	0.260377	3.20748216721121e-05	0.441176	1.17009	0.0920082	6.97997943243422e-06	0.555556	0.474408	-0.595122	4.31086939579899e-23	0.491694	-13.3102	-0.0686402	0.00248398	0.499882	-0.178797	0.148591	0.00188855	0.44186	0.404742	0.0959227	0.242377	0.987101	0.0590412	0.14073	0.00359381	0.454545	0.344006	-0.0390772	0.498861	0.498861	-0.0118021	0.0735696	0.139574	0.438445	0.0629164	-0.0153151	0.55186	0.55186	-0.00395391	0.0957618	0.0856387	0.400426	0.102209	0.011175	0.184089	0.495887	0.00821332	0.0901795
Fbxo42	0.185778	4.4131204765774e-07	0.441176	1.18067	0.143559	4.30421097764325e-10	0.555556	1.34459	0.0797875	1.54407600494989e-07	0.527197	0.543459	0.351445	1.85789090678405e-20	0.12	6.93434	0.100978	0.0502034	0.44186	0.131197	0.155916	0.00946348	1	0.315567	0.0765308	0.00590175	0.454545	0.170589	0.0969148	0.00642017	0.738656	0.212481	0.0421488	0.324151	0.456844	0.0206214	-0.0473341	0.237169	0.437189	-0.029581	0.0427241	0.0422796	0.422337	0.0586973	-0.0548089	0.0389838	0.465684	-0.0772321	0.0689891
Myo1e	0.263171	3.62565558150194e-05	0.441176	1.16864	-0.186516	0.00140226	0.555556	-0.532162	0.0424906	2.00628834733155e-06	0.527197	0.242095	0.207923	5.19399693127174e-11	0.26129	2.13838	0.0416082	0.328168	0.457331	0.0201344	-0.0393823	0.0102891	0.480826	-0.0782772	0.119993	0.0809003	0.454545	0.131039	0.194023	0.0100411	1	0.387701	0.19257	0.00215613	0.428571	0.513455	0.116615	0.0772542	0.43106	0.129685	0.0956376	0.00355708	0.342857	0.234207	0.0270851	0.0798048	0.487859	0.0297387	0.0498536
Nhlrc1	0.160312	3.51547966655717e-08	0.441176	1.19497	-0.0503228	0.00114202	0.555556	-0.148066	0.188374	3.6601554470047e-11	0.726445	1.96596	0.164778	1.44472596110383e-13	0.26129	2.11578	0.0421386	0.13643	0.448103	0.0364536	0.0215532	0.0802613	0.482915	0.0236114	0.0863647	0.0116003	0.454545	0.167161	-0.0339589	0.0264314	0.459745	-0.053583	0.0775493	0.0905251	0.430396	0.0809019	0.07482	0.0120032	0.426772	0.143707	0.0170474	0.0506471	0.43972	0.022084	0.175737	7.75932564928489e-07	0.452055	1.07378	0.057291
Pofut2	0.205531	1.77309402121018e-06	0.441176	1.18206	0.00984712	0.000417731	0.555556	0.0332744	-0.0771187	0.00105198	0.527197	-0.229659	0.0873696	0.000256794	0.395773	0.313693	-0.114235	0.0267554	0.507855	-0.179645	0.124695	0.0275985	1	0.194413	0.195407	0.00328426	0.454545	0.485304	0.0528843	0.080768	0.802625	0.0577899	0.0884474	0.152314	0.435774	0.0722844	0.154977	0.0117018	0.385542	0.299377	-0.017289	0.120006	0.487445	-0.0159196	0.052602	0.096557	0.480206	0.0534024	0.14642
amalgam_4_79	0.214672	3.96278985494117e-06	0.441176	1.15966	-0.296352	4.05935935861321e-08	0.555556	-2.1905	-1.78598	4.14558644378676e-06	0.491694	-9.61288	-0.1353	5.96824366158745e-05	0.500282	-0.571529	0.0267184	0.28189	0.458741	0.014693	-0.154507	0.0225112	0.479955	-0.254566	-0.0234086	0.61767	0.61767	-0.0048981	0.0430201	0.235205	0.501712	0.0270405	-0.053019	0.377666	0.475681	-0.0224213	-0.0981237	0.0606233	0.375	-0.119452	-0.0482632	0.253584	0.493438	-0.028759	-0.0724236	0.0461487	0.461662	-0.0967463	-0.201298
amalgam_5_1486	0.264301	3.49005933619955e-05	0.441176	1.17803	0.0676609	0.0013559	0.555556	0.194036	0.248397	9.11529574750786e-11	0.527197	2.49397	-0.0678981	0.0296659	0.486676	-0.103731	-0.0654254	0.182213	0.571608	-0.0483769	-0.0547439	0.0044327	0.479955	-0.128831	0.0172473	0.117845	0.454545	0.0160174	0.148377	0.00234446	0.602846	0.390226	0.250278	0.00715823	0.428571	0.536894	0.0336721	0.501751	0.50481	0.0100852	0.0446255	0.115326	0.432854	0.041862	0.105379	9.11175998416512e-05	0.460976	0.425774	-0.0643776
amalgam_5_2439	0.242481	1.76026195715383e-05	0.441176	1.15286	NA	NA	NA	NA	0.114105	4.82912113538849e-09	0.527197	0.948914	-0.159697	6.75333582257257e-06	0.491299	-0.825713	-0.0692057	0.102905	0.571608	-0.068345	-0.136228	0.00118937	0.473913	-0.398423	-0.0319562	0.46447	0.475118	-0.0106428	0.123068	0.3026	0.731859	0.0638882	-0.0211249	0.113553	0.478729	-0.0199588	-0.114812	0.00162491	0.261905	-0.320231	-0.0489444	0.00249543	0.491049	-0.127395	NA	NA	NA	NA	0.421733
amalgam_5_2461	0.223658	7.05800495220333e-06	0.441176	1.15213	NA	NA	NA	NA	-0.170505	7.5132483270294e-09	0.527197	-1.38521	-0.108477	6.92624258592919e-07	0.499882	-0.668163	-0.0613383	0.0675755	0.571608	-0.0717787	-0.00733083	0.102721	0.480826	-0.00724535	-0.0489155	0.411613	0.530482	-0.0188574	0.181108	0.00461465	0.794633	0.423042	-0.048374	0.118648	0.445095	-0.0447818	-0.0425488	0.412578	0.45181	-0.0163597	-0.0986488	0.016392	0.496795	-0.176124	NA	NA	NA	NA	-0.0421139
amalgam_5_248	0.259617	2.46920289598024e-05	0.441176	1.19617	-0.361483	3.04202245842036e-07	0.555556	-2.35572	0.301446	2.53589874274487e-12	0.527197	3.49553	0.16959	2.88750013311976e-06	0.341869	0.93944	0.0312542	0.0737247	0.448103	0.0353918	0.21006	2.65435364921656e-05	1	0.961241	-0.0264346	0.268132	0.532876	-0.0151113	-0.029454	0.193698	0.48062	-0.020997	0.0431642	0.185674	0.453481	0.0315638	0.119425	0.0872348	0.434119	0.126508	0.114498	0.00846163	0.342298	0.237303	-0.240808	0.0314637	0.409924	-0.361739	-0.123922
amalgam_5_402	0.250431	1.8983025584786e-05	0.441176	1.18244	0.118173	4.89102860561855e-05	0.555556	0.509397	-0.272262	3.21571646514769e-07	0.527197	-1.76772	0.00866452	0.123855	0.435289	0.00785948	-0.0160388	0.0760201	0.468847	-0.0179485	0.112429	3.7402723763742e-05	0.528051	0.497732	0.0544801	0.0845971	0.454545	0.0584378	0.0320916	0.320772	0.501712	0.015847	-0.0598204	0.383777	0.472284	-0.0248806	0.109329	0.0256663	0.413361	0.173903	0.0878491	0.198143	0.419184	0.0617598	0.161251	0.0175009	0.460976	0.283309	0.121831
amalgam_5_75	0.240043	1.32003169501016e-05	0.441176	1.17127	-0.065841	0.00281399	0.555556	-0.167939	0.0909988	2.76035980260396e-06	0.527197	0.505866	0.146276	3.16862532196947e-07	0.339028	0.950664	-0.0546512	0.000156011	0.493733	-0.208049	0.181911	0.00576779	1	0.407298	0.0960004	0.00759964	0.454545	0.203445	-0.0437923	0.0212778	0.442999	-0.0732239	0.057477	0.209692	0.444444	0.0389934	0.0763044	0.220993	0.47235	0.0500269	0.0227654	0.0662403	0.437864	0.0268377	-0.0592105	0.00109434	0.445899	-0.175313	0.0234603
amalgam_5_934	0.269101	5.36378433107068e-05	0.441176	1.14921	0.187667	9.16247624383823e-05	0.555556	0.757795	0.12095	0.000233758	0.527197	0.439198	0.0505916	8.16250236621997e-05	0.405911	0.206827	0.0493493	0.10552	0.450624	0.0481978	-0.0496403	0.0811255	0.48072	-0.0541498	-0.0532566	0.0201148	0.497836	-0.090349	0.0737587	0.00309438	0.501712	0.185092	-0.176648	0.0307299	0.225166	-0.267169	0.111679	0.0512315	0.425868	0.144118	0.0247071	0.142067	0.43972	0.0209394	0.155535	0.00229321	0.460976	0.410543	0.0450841
amalgam_5_1074	0.363718	0.000697054	0.441489	1.14816	0.0353528	0.0168523	0.555556	0.0626925	0.211821	3.28180129960045e-06	0.734823	1.1616	-0.155376	0.000109689	0.541785	-0.615264	-0.044902	0.21677	0.468017	-0.029815	0.161245	0.000395844	0.964453	0.548633	-0.165515	0.00147423	0.43469	-0.468646	0.0227543	0.0508571	0.501712	0.0294361	0.0181246	0.195217	0.466762	0.0128591	-0.0909378	0.0256825	0.353805	-0.144624	0.147617	0.0627791	0.367973	0.177462	0.146674	0.00543879	0.460976	0.332142	-0.051741
amalgam_5_1517	-1.10284	0.00011146	0.443182	-4.35938	0.197145	2.96025333947082e-06	0.555556	1.08995	-1.42553	6.28624417329599e-08	0.491694	-10.2661	0.0204902	2.05852854174386e-06	0.416711	0.116516	-0.0703894	0.291656	0.485227	-0.0376674	0.262302	0.000536995	1	0.857736	0.0919286	0.0355179	0.454545	0.133255	0.159533	0.296402	0.930009	0.0842525	0.101854	0.260376	0.441659	0.0595235	-0.023479	0.295537	0.456203	-0.0124295	0.0158862	0.245771	0.487571	0.00968217	-0.234044	1.13425972352361e-05	0.296552	-1.15741	0.00929337
amalgam_5_51	0.247892	2.43162984885883e-05	0.444444	1.1438	-0.299745	1.99944927396797e-09	0.555556	-2.60751	-0.231472	1.86172422091342e-09	0.527197	-2.02077	-0.278629	4.1287603362897e-07	0.51049	-1.77882	-0.64366	4.4275413454339e-08	0.172414	-4.73337	-0.220551	0.0480808	0.476647	-0.290692	-0.0742121	0.163809	0.494057	-0.0583056	-0.181522	0.197705	0.421416	-0.127788	0.0969033	0.00659914	0.428571	0.211299	0.146533	0.0298578	0.409524	0.223454	-0.0917343	0.162889	0.52372	-0.0722966	-0.214715	0.000989271	0.390541	-0.64515	0.11004
amalgam_3_1	0.237326	1.54236456534465e-05	0.447368	1.14197	0.00657334	0.0539849	0.555556	0.00833321	-2.574	4.01092960952915e-21	0.1875	-52.5012	-0.27679	6.84861374971591e-09	0.51049	-2.25983	0.18018	0.00192574	0.44186	0.489262	0.241311	3.56521214118168e-06	1	1.31464	0.0109621	0.518529	0.518529	0.00312668	0.0344348	0.115524	0.501712	0.0322766	0.0079268	0.80614	0.80614	0.000741864	0.0116158	0.78622	0.78622	0.00121334	0.0398821	0.155835	0.436146	0.0321982	0.0144044	0.00363242	0.496009	0.035144	0.00957598
Use1	-0.395956	1.48328827378574e-11	0.449438	-4.28772	-0.419295	6.98366243912107e-12	0.555556	-4.67762	-0.292721	1.5057701604031e-35	0.491694	-10.1932	-0.325454	3.32005144966101e-15	0.49359	-4.7122	-0.437363	9.12889604579962e-10	0.25	-3.95358	-0.413371	2.68180192101382e-17	0.05	-6.85021	-0.164958	7.22488788925401e-05	0.391791	-0.683119	-0.399372	2.39251159187729e-15	2.39251159187729e-15	-5.83928	-0.161491	0.00107411	0.16	-0.479458	-0.25252	0.000142557	0.114286	-0.971195	-0.119164	0.00158109	0.460784	-0.333784	-0.137369	1.55653497488184e-06	0.347826	-0.797819	-0.154947
amalgam_5_1925	-1.13481	0.000154399	0.449438	-4.32518	-0.242121	3.2944613440269e-09	0.555556	-2.05372	0.0154208	0.00447133	0.527197	0.0362321	0.0611543	0.0131459	0.417501	0.115044	-0.0463063	0.00378749	0.469528	-0.112138	-0.0570095	0.211591	0.480826	-0.0384531	-0.106595	0.0165269	0.495284	-0.189931	0.105177	0.241021	0.501712	0.0649937	-4.54642e-05	0.688427	0.688427	-7.37167e-06	-0.0823796	0.0134923	0.343305	-0.154043	-0.0608525	0.35313	0.536564	-0.0275094	-0.0140735	0.322693	0.490844	-0.00691305	-0.102427
Atg2a	0.132929	1.92122719436891e-08	0.450262	1.02573	0.379473	1.57739181888706e-11	0.901956	4.09909	0.0657615	0.00020352	0.527197	0.242751	-0.0425915	0.0266115	0.485585	-0.0670787	0.183191	0.00505175	0.44186	0.420708	-0.043606	0.114906	0.480826	-0.0409746	0.156543	0.00504188	0.454545	0.359643	-0.0442433	0.0845115	0.463814	-0.0474768	0.0355996	0.616396	0.616396	0.00748092	0.0674064	0.0288299	0.44665	0.103816	0.0296481	0.375771	0.439961	0.0126027	0.0932582	0.0915675	0.474474	0.0968261	0.0588894
Baz1a	0.256356	7.37440702769839e-05	0.450262	1.05933	0.358587	6.43759183280664e-09	1	2.93728	-0.329101	2.77792617806423e-08	0.527197	-2.48678	-0.0298286	0.0197475	0.486676	-0.0508425	0.0253557	0.133014	0.455202	0.0222142	0.0173685	0.0231844	0.482915	0.028394	0.138221	0.0697695	0.454545	0.15983	-0.102403	0.139821	0.438011	-0.0874957	0.157522	0.0114038	0.428571	0.306058	0.122914	0.104566	0.43634	0.120531	-0.0593932	0.345913	0.536564	-0.0273822	-0.12893	0.0178952	0.434534	-0.225275	0.0069356
Cenpc1	0.207081	3.70464002181991e-06	0.450262	1.12471	0.427708	3.67449827890476e-12	1	4.89076	-0.237406	4.5544791240815e-09	0.527197	-1.98034	0.0244363	0.119547	0.431452	0.0225415	0.061017	0.145902	0.444522	0.0510065	0.203919	3.65245248363617e-06	0.497825	1.10879	0.104458	0.0145064	0.454545	0.192041	0.0298321	0.193277	0.554948	0.0212947	0.123084	0.0549182	0.428571	0.155121	0.141178	0.00792493	0.387352	0.296615	0.273111	6.50115449335504e-06	6.50115449335504e-06	1.41663	0.123587	0.00272309	0.460976	0.316992	-0.0745497
Coq9	0.247519	5.2863481667294e-05	0.450262	1.0586	-0.14453	0.00230007	0.555556	-0.381309	-0.702458	4.13067712407953e-18	0.491694	-12.2115	-0.21958	9.07035330960091e-05	0.499053	-0.887626	-0.00775	0.139565	0.463405	-0.00662798	-0.0753035	0.293088	0.480826	-0.0401369	0.111835	0.10236	0.454545	0.110702	-0.0267145	0.135089	0.479332	-0.023225	0.0417605	0.248466	0.456024	0.025254	0.0450801	0.511248	0.511248	0.0131349	0.0519007	0.125696	0.432854	0.0467458	0.0608932	0.122601	0.480206	0.0555045	-0.0440056
Cpxm2	0.194456	3.22722673592987e-06	0.450262	1.06779	0.130501	0.00850746	0.555556	0.270163	-0.303398	4.12561078049843e-14	0.520127	-4.06084	0.0441717	0.000137037	0.412205	0.170642	0.148682	0.00860273	0.44186	0.307082	0.0128121	0.122006	0.482915	0.0117054	-0.00894725	0.260962	0.538742	-0.00522003	0.161082	0.00760406	0.897149	0.341326	0.0701724	0.0541461	0.428571	0.0888686	0.076238	0.185949	0.47235	0.0556999	0.0805041	0.266756	0.42702	0.0462002	0.141062	0.00759519	0.460976	0.298976	0.0629017
Ctrb1	0.24262	2.34451303342523e-05	0.450262	1.12332	0.00238946	0.0183668	0.555556	0.00414803	-0.0929461	0.000179609	0.527197	-0.348146	-0.0246422	5.21373942947628e-05	0.496734	-0.105539	-0.0761964	0.0696807	0.481048	-0.0881507	-0.0186827	0.155681	0.480826	-0.0150912	-0.0708152	0.0100223	0.497271	-0.141562	0.0625928	0.123478	0.501712	0.0568598	-0.0193892	0.0663335	0.475551	-0.0228456	0.027479	0.165675	0.49309	0.021454	-0.0549435	0.259502	0.53469	-0.0321892	0.0212247	0.0799445	0.49201	0.023288	0.0839196
Dzip3	0.278576	9.19310079781713e-05	0.450262	1.12448	0.072438	0.00089765	0.555556	0.220711	-0.0547098	0.00102993	0.527197	-0.163429	0.164667	0.00234016	0.388889	0.433199	0.180314	0.00677628	0.44186	0.391102	0.176258	0.0020885	0.976081	0.4724	0.035228	0.0593692	0.454545	0.0432049	0.106893	0.0465276	0.805374	0.142412	0.0247011	0.654324	0.654324	0.00455013	0.282272	0.000189288	0.000189288	1.05086	0.0579373	0.0331495	0.406561	0.0857196	0.131812	4.06079293671764e-05	0.460976	0.578839	0.298418
Ect2l	0.276469	0.000134356	0.450262	1.07042	0.312299	3.59570039425281e-05	0.932196	1.38792	-0.972266	2.69528802791249e-17	0.469828	-16.1099	-0.444665	0.00579367	0.501959	-0.994737	-0.108608	0.107394	0.571608	-0.105243	-0.39337	0.00545343	0.44086	-0.890326	-0.0731932	0.0322722	0.497836	-0.109144	-0.26838	0.0865401	0.331818	-0.28523	-0.0943035	0.236953	0.428571	-0.0589715	-0.0863521	0.287265	0.419786	-0.0467784	0.0268193	0.140555	0.438161	0.0228542	-0.0664232	0.0463383	0.462109	-0.0886126	0.386384
Eif4a1	0.177985	6.00995596918007e-07	0.450262	1.10727	-0.0771312	7.51584649222458e-05	0.555556	-0.318091	-0.331317	1.84006284160707e-17	0.506477	-5.54464	0.0491815	1.26113856945014e-06	0.395773	0.290134	0.0371846	0.165584	0.450624	0.0290406	0.202874	0.00325501	0.867376	0.504638	0.143255	0.0120397	0.454545	0.274961	0.039837	0.362845	0.729374	0.0175394	0.0965563	0.26996	0.444444	0.0549116	-0.125646	0.167946	0.39471	-0.0973544	0.141517	0.0864322	0.385862	0.150479	-0.153949	0.0333461	0.434534	-0.227375	-0.126341
Fbxl7	0.285726	0.000200996	0.450262	1.05628	0.102089	0.000541162	0.555556	0.333492	-1.1947	3.10792819794378e-18	0.491694	-20.9162	0.362736	1.01581422064089e-07	0.245989	2.53668	0.119622	0.0855218	0.44186	0.127747	-0.120365	0.0322171	0.479955	-0.179574	0.0231844	0.322477	0.454545	0.0113952	0.125176	0.0500345	0.949257	0.16282	-0.0787485	0.215773	0.438638	-0.0524467	-0.027663	0.0207131	0.44473	-0.0465778	0.248436	0.00736403	0.229885	0.529886	0.151609	0.0107259	0.460976	0.298604	0.116609
Fbxo17	0.367321	0.00118989	0.450262	1.07423	-1.05512	1.546896429031e-13	0.555556	-13.5167	0.70548	2.01947049563558e-12	0.835636	8.25042	0.55443	5.16284452172969e-07	0.245098	3.48576	0.264625	0.0196254	0.44186	0.451763	0.128241	0.107999	1	0.123955	0.12177	0.0370031	0.454545	0.174346	0.181737	0.00430686	0.998242	0.42996	0.0717171	0.179795	0.444444	0.0534452	0.0221596	0.116716	0.493424	0.020672	-0.148533	0.389618	0.528377	-0.0608038	0.26844	0.0502752	0.460976	0.348609	-0.221885
Gdpgp1	0.149024	1.32202415679526e-07	0.450262	1.0251	-0.0393751	3.6913372459677e-07	0.555556	-0.253293	-0.0514944	0.0212676	0.527197	-0.0861131	0.179339	7.20981583678182e-06	0.345088	0.922176	-0.0823961	0.092981	0.571608	-0.0850003	0.102864	0.000300191	0.81851	0.36235	0.0406035	0.00625419	0.454545	0.0894831	-0.0716921	0.0165788	0.421416	-0.127644	0.045383	0.320007	0.456024	0.0224574	-0.0169299	0.347184	0.459072	-0.00777829	-0.026436	0.121894	0.48721	-0.024163	-0.00666736	0.00349545	0.485932	-0.0163784	-0.00239161
Gpr119	0.218133	5.94502855382179e-06	0.450262	1.13993	0.107737	0.00402682	0.555556	0.258034	-0.122694	0.00194885	0.527197	-0.332528	0.210224	2.27968571543192e-08	0.304933	1.60656	0.0500118	0.156012	0.448103	0.0403516	0.082378	0.00522969	0.494354	0.187947	-0.102542	0.0595345	0.516633	-0.125638	-0.147493	0.0043321	0.305861	-0.34857	0.00172258	0.346545	0.511215	0.0007928	-0.00850435	0.0907533	0.459072	-0.0088627	-0.0211455	0.438554	0.544965	-0.00756961	-0.228317	1.54377861110664e-06	0.286822	-1.32685	-0.141201
Hgsnat	0.193504	2.61620512457231e-06	0.450262	1.0802	-0.361183	1.11523893552918e-11	0.555556	-3.9559	-0.140064	0.00141999	0.527197	-0.398863	0.256044	7.75398324674832e-06	0.320583	1.30851	0.0778349	0.0601295	0.443058	0.0950296	0.212902	7.57257410831077e-05	1	0.877315	0.119416	0.0792366	0.454545	0.131486	-0.163309	0.00194403	0.254854	-0.442779	-0.00256818	0.16783	0.489146	-0.00199068	0.135172	0.019446	0.409524	0.231302	0.0901858	0.0516625	0.395657	0.116053	0.0628596	0.040656	0.476328	0.0874299	0.0321359
Kctd14_P1	0.195947	3.3929893893752e-06	0.450262	1.07172	0.0467282	3.47792608700092e-05	0.555556	0.208346	-0.177554	4.86569054586873e-12	0.527197	-2.00864	-0.111586	0.049791	0.499882	-0.14538	0.0787194	0.0306541	0.44186	0.119143	-0.0160211	0.000391364	0.480826	-0.0545906	0.278134	9.45826541885217e-06	0.454545	1.3974	0.105719	0.224552	0.925022	0.0685779	0.0386486	0.0495859	0.444444	0.0504225	0.0925836	0.0479252	0.435862	0.122158	0.149162	0.000956281	0.254098	0.450381	0.0635053	0.00401971	0.472608	0.152146	0.112532
Ltn1	0.155074	1.6663057062239e-07	0.450262	1.05113	-0.107976	0.00322553	0.555556	-0.269011	-1.83284	8.46414105556522e-29	0.1875	-51.4522	0.0107957	1.81919430610729e-08	0.426044	0.0835602	0.174106	0.0182896	0.44186	0.302561	0.217027	3.07314454961549e-05	1	0.979318	0.0412164	0.0958296	0.454545	0.0419789	0.219982	0.00215655	1	0.586524	0.0653064	0.311841	0.451178	0.0330494	0.00570868	0.0941978	0.496559	0.00585687	0.0299455	0.302152	0.439961	0.0155649	0.0580527	0.319534	0.487859	0.0287641	-0.0830184
Magt1	0.155655	7.25926487738745e-08	0.450262	1.11124	-0.235767	1.59812187286512e-05	0.555556	-1.13083	-0.0868637	0.00119921	0.527197	-0.253738	-0.191765	1.1673262846112e-08	0.501959	-1.52123	0.0532157	0.0179133	0.443058	0.0929585	0.172438	0.000640451	1	0.550684	0.050648	0.00528198	0.454545	0.115336	0.0944365	0.0453711	0.577473	0.126849	-0.0221335	0.310192	0.495128	-0.011252	0.0803913	0.0791014	0.457992	0.0885764	0.0529034	0.0150436	0.404404	0.0964242	0.153314	0.00949624	0.460976	0.310069	0.0262378
Nphs1	0.22484	1.33756880925405e-05	0.450262	1.0958	-0.224101	0.000115757	0.555556	-0.882162	-0.423616	1.64799962803994e-14	0.502732	-5.83872	-0.371901	8.14873925260738e-08	0.510121	-2.63637	-0.100103	0.00142566	0.515147	-0.284892	-0.119744	0.00747474	0.479955	-0.254625	-0.185941	0.000258926	0.394265	-0.666938	0.00766518	0.0499411	0.501712	0.00997655	-0.0226651	0.187526	0.487969	-0.0164762	-0.0976057	0.0195562	0.337838	-0.16678	0.0143875	0.156074	0.439961	0.011606	0.0219404	0.235434	0.49444	0.0137814	0.0289261
Otx2_P1	0.152374	7.36120707419773e-08	0.450262	1.08689	-0.174078	0.000129798	0.555556	-0.676594	0.287788	1.89883433971908e-10	1	2.79773	-0.532664	2.09262610671774e-11	0.487179	-5.68849	-0.0965591	0.0251756	0.480267	-0.1544	0.0782939	0.000147098	0.500257	0.300053	0.112908	0.0038483	0.454545	0.272642	-0.176669	0.00143352	0.219298	-0.502375	-0.0950249	0.0103937	0.291196	-0.188456	-0.152266	0.0196567	0.291169	-0.25984	0.162584	0.00336264	0.254098	0.402121	-0.344982	9.25570045976806e-16	0.0882353	-5.18631	-0.138857
Rnf44_P2	0.202125	2.37654556610263e-06	0.450262	1.13676	0.0114953	9.90189121981488e-08	0.555556	0.0805164	-0.562817	6.03328163412818e-13	0.500838	-6.87731	-0.32217	0.000172601	0.499882	-1.21231	0.085984	0.141239	0.444522	0.0730903	-0.138442	0.05271	0.479955	-0.176943	0.0778927	0.0171695	0.454545	0.1375	-0.0423337	0.14418	0.47693	-0.0356067	-0.0740047	0.198609	0.438638	-0.0519514	-0.173892	0.0114044	0.25	-0.337859	-0.0076705	0.37025	0.467413	-0.00330986	0.154156	0.0062249	0.460976	0.340048	-0.177687
Srp19	0.215904	1.59935790857036e-05	0.450262	1.03549	-0.181011	0.000101486	0.555556	-0.722883	-0.160176	0.000211375	0.527197	-0.588639	-0.209334	1.36374697371795e-12	0.501959	-2.4838	0.160883	0.000609025	0.44186	0.517298	-0.0333177	0.0702656	0.480826	-0.0384238	0.143732	0.0025588	0.454545	0.372549	-0.0899926	0.0257668	0.415619	-0.142993	0.139047	0.0530636	0.428571	0.177314	0.057438	0.401408	0.492893	0.0227693	0.128515	0.0623609	0.383562	0.154872	0.121331	0.0210491	0.460976	0.203444	0.116345
Sun2	0.166843	6.48939703267548e-07	0.450262	1.03239	0.0980307	0.00346731	0.555556	0.241156	0.239218	4.90296901780816e-14	0.527197	3.18389	-0.137119	0.000127115	0.499882	-0.534189	0.134198	0.00582279	0.44186	0.299914	0.0687642	0.0399368	0.696157	0.0961755	0.0758458	0.0653674	0.454545	0.0898499	0.149362	0.0225193	1	0.246066	0.131926	0.0225353	0.428571	0.2173	0.114873	0.0309686	0.413361	0.173353	0.0136227	0.0888833	0.439961	0.0143199	0.0792663	0.0197715	0.472792	0.135067	0.0769012
Traf3	0.237847	3.91328720615944e-05	0.450262	1.0483	-0.159687	2.54527351199617e-08	0.555556	-1.21271	-0.0252322	0.000259402	0.527197	-0.0904834	-0.0157069	0.0193564	0.469328	-0.0269086	0.0324784	0.177815	0.457251	0.0243598	0.128713	0.0244191	0.906991	0.20752	0.114807	0.000669695	0.454545	0.364411	0.0966477	0.00103661	0.501712	0.288434	0.0219576	0.241312	0.464844	0.0135571	-0.0272213	0.106168	0.439142	-0.0265137	0.0671355	0.121638	0.419184	0.0614242	0.131272	2.47264658748579e-05	0.460976	0.60475	-0.0412013
Tsc22d1	0.203328	4.39032134307172e-06	0.450262	1.08933	0.0250524	0.000856783	0.555556	0.076839	-0.0171731	0.0159007	0.527197	-0.0308873	-0.357189	2.04240428205223e-13	0.49359	-4.53267	0.139328	0.00268891	0.44186	0.358132	0.0588893	0.121488	0.870905	0.0539113	0.0487754	0.177811	0.454545	0.0365836	0.0305855	0.217992	0.501712	0.0202342	-0.0100283	0.511719	0.511719	-0.00291793	0.0468344	0.0613705	0.47235	0.0567652	0.0331523	0.0451251	0.431398	0.0446092	-0.0720607	0.00889574	0.448898	-0.147783	0.112039
Wdr16	0.245326	2.52295845454801e-05	0.450262	1.12803	-0.309085	5.49097962688045e-10	0.555556	-2.86223	-0.29533	4.52929507624891e-16	0.521823	-4.53153	-0.128755	9.00108717425816e-05	0.499882	-0.520906	-0.0103199	0.137011	0.463405	-0.00890859	0.112843	0.0222527	0.495027	0.186486	-0.00102498	0.108956	0.454545	-0.000986793	0.104568	0.0165745	0.501712	0.18619	0.0408243	0.498548	0.498548	0.0123409	0.119868	0.0304534	0.413361	0.181764	0.00281986	0.178905	0.449657	0.00210749	-0.113818	0.0512457	0.448898	-0.146865	0.0585115
Yipf2	0.267007	5.65802067982676e-05	0.450262	1.13407	0.278631	0.000146136	1	1.06862	-0.278757	2.34320367044995e-11	0.527197	-2.96324	-0.0635226	0.0894943	0.491593	-0.0665847	0.0365845	0.00607195	0.443058	0.0810959	-0.0413863	0.00275663	0.479955	-0.105933	-0.236733	0.0107486	0.435897	-0.466044	0.112152	0.014436	0.645156	0.206421	0.0242075	0.249816	0.463257	0.0145821	0.111503	0.00514882	0.409396	0.255151	0.0823195	0.240988	0.425634	0.0508738	-0.0114623	0.00116752	0.490844	-0.033616	-0.120526
Zfand2a	0.223708	1.30323132515066e-05	0.450262	1.09281	0.0900384	0.0106894	0.555556	0.17747	0.154779	1.09096351293639e-08	0.527197	1.23238	0.206824	1.190532527151e-11	0.250859	2.25939	-0.0568801	0.148552	0.474459	-0.0471036	0.0528604	0.00305682	0.484353	0.13293	-0.0114964	0.535348	0.538742	-0.0031197	0.151995	0.00360137	0.501712	0.371404	0.0489518	0.395671	0.456925	0.0197112	0.0875825	0.0686972	0.44665	0.101864	0.00816856	0.32428	0.448235	0.00399508	0.172021	0.000235903	0.45953	0.623968	-0.0520426
amalgam_10_12	0.26479	8.25521986573641e-05	0.450262	1.08121	0.143818	2.85839256061501e-05	0.555556	0.653493	-0.767059	6.78205089666758e-14	0.491694	-10.1011	-0.3568	5.13691294651285e-16	0.493197	-5.45522	0.0383012	0.182782	0.457331	0.0282689	-0.00851832	0.0112228	0.480826	-0.0166099	0.0119521	0.0265332	0.454545	0.018839	0.13888	0.00108406	0.708675	0.411771	0.0983781	0.124502	0.428571	0.0890148	0.0696557	0.236493	0.473512	0.0436172	0.0997453	0.0870247	0.39779	0.105766	-0.0756491	0.025297	0.453523	-0.120806	0.0560188
amalgam_4_142	0.22287	1.67367164625259e-05	0.450262	1.0645	0.0732814	0.0537361	0.571825	0.0930479	-0.252375	2.08200251737895e-20	0.512376	-4.96712	-0.149091	2.07757831888475e-06	0.495313	-0.8472	0.200522	0.00371388	0.44186	0.487304	0.0763486	0.0526577	0.484093	0.0976146	-0.11163	0.120441	0.517868	-0.102613	-0.0113586	0.198623	0.491797	-0.00797342	0.0502802	0.177547	0.444444	0.0377446	0.0933373	0.0192068	0.419355	0.160218	-0.0561355	0.0262422	0.50009	-0.0887502	0.0806998	0.077611	0.475118	0.089583	-0.612284
amalgam_4_20	0.283051	0.000107769	0.450262	1.12301	0.0926115	0.00339457	0.571825	0.228678	0.339134	4.13036212766548e-12	0.527197	3.8607	-0.313072	4.27787852429518e-12	0.510121	-3.55924	-0.0656328	0.140051	0.571608	-0.0560316	-0.189332	0.00891756	0.473913	-0.388084	-0.127666	0.0279835	0.497243	-0.198277	-0.0171819	0.420064	0.496659	-0.00647216	-0.0818945	0.136489	0.415814	-0.0708306	-0.108314	0.059723	0.363412	-0.132561	-0.0988837	0.0409305	0.495563	-0.137246	0.0816039	0.0300844	0.472792	0.124173	0.106752
amalgam_4_223	0.270791	7.65770379281679e-05	0.450262	1.11455	-0.303841	0.0258163	0.555556	-0.482532	0.0035454	0.0122344	0.527197	0.00678028	-0.197886	0.00019116	0.501086	-0.735858	-0.0570089	0.00527162	0.479324	-0.129869	0.2304	0.000223893	0.495027	0.840951	0.17772	0.000612472	0.454545	0.570998	0.277766	2.3919461978662e-05	0.966205	1.28362	0.0658642	0.413879	0.456024	0.0252343	-0.0581367	0.194793	0.424718	-0.0413019	0.15139	0.00510588	0.282158	0.346976	-0.495641	4.69555026356986e-05	0.218182	-2.14529	0.166229
[truncated: 41,043 more rows]
[truncated: 27 more columns]

## Sheet: Table 4
Primers for sgRNA amplification for sequencing		Note
[truncated: 22 more rows]

## Sheet: Table 5
M1 + CamKII-Cre recovery of subsets						M1 + CamKII-Cre hits from all bootstraps				M1 + CamKII-Cre hits from subsets					M1 + hi56i-Cre recovery of subsets						M1 + hI56i-Cre hits from all bootstraps				M1 + hI56i-Cre hits from subsets
[truncated: 649 more rows]
